# Supplementary material for: Tuning optical properties and local lone-pair off-centering in “hollow” FA1−x{en}xPbη−ySnyBr3 perovskites
Source: Chem Sci. 2025 Oct 31;17(1):526–43. doi: 10.1039/d5sc01841b (PMC12624409; doi:10.1039/d5sc01841b)
Supplement: SC-017-D5SC01841B-s002 [file SC-017-D5SC01841B-s002.cif]

# Supplementary Information (SI) for Chemical Science.
# This journal is © The Royal Society of Chemistry 2025

####################################################################### 
# 
# This file contains crystal structure data downloaded from the 
# Cambridge Structural Database (CSD) hosted by the Cambridge 
# Crystallographic Data Centre (CCDC).
# 
# Full information about CCDC data access policies and citation 
# guidelines are available at http://www.ccdc.cam.ac.uk/access/V1 
# 
# Audit and citation data items may have been added by the CCDC. 
# Please retain this information to preserve the provenance of 
# this file and to allow appropriate attribution of the data. 
# 
#######################################################################

data_full
_database_code_depnum_ccdc_archive 'CCDC 2426344'
loop_
_audit_author_name
_audit_author_address
'Adam Balvanz'
;Northwestern University
United States of America
;
_audit_update_record             
;
2025-02-21 deposited with the CCDC.	2025-10-21 downloaded from the CCDC.
;
_audit_creation_date             2024-10-23
_audit_creation_method           
;
Olex2 1.5
(compiled 2023.08.24 svn.re1ec1418 for OlexSys, GUI svn.r6817)
;
_shelx_SHELXL_version_number     2018/1
_chemical_name_common            ?
_chemical_name_systematic        ?
_chemical_formula_moiety         'Br3 Pb0.84 Sn0.16, 4(C0.25 N0.5)'
_chemical_formula_sum            'C Br3 N2 Pb0.84 Sn0.16'
_chemical_formula_weight         472.79
_chemical_melting_point          ?
loop_
_atom_type_symbol
_atom_type_description
_atom_type_scat_dispersion_real
_atom_type_scat_dispersion_imag
_atom_type_scat_source
Br Br 0.1872 1.6557 'International Tables Vol C Tables 4.2.6.8 and 6.1.1.4'
C C 0.0013 0.0009 'International Tables Vol C Tables 4.2.6.8 and 6.1.1.4'
N N 0.0030 0.0020 'International Tables Vol C Tables 4.2.6.8 and 6.1.1.4'
Pb Pb -1.0526 6.9588 'International Tables Vol C Tables 4.2.6.8 and 6.1.1.4'
Sn Sn -1.1290 0.9349 'International Tables Vol C Tables 4.2.6.8 and 6.1.1.4'

_shelx_space_group_comment       
;
The symmetry employed for this shelxl refinement is uniquely defined
by the following loop, which should always be used as a source of
symmetry information in preference to the above space-group names.
They are only intended as comments.
;
_space_group_crystal_system      cubic
_space_group_IT_number           221
_space_group_name_H-M_alt        'P m -3 m'
_space_group_name_Hall           '-P 4 2 3'
loop_
_space_group_symop_operation_xyz
'x, y, z'
'-x, -y, z'
'-x, y, -z'
'x, -y, -z'
'z, x, y'
'z, -x, -y'
'-z, -x, y'
'-z, x, -y'
'y, z, x'
'-y, z, -x'
'y, -z, -x'
'-y, -z, x'
'y, x, -z'
'-y, -x, -z'
'y, -x, z'
'-y, x, z'
'x, z, -y'
'-x, z, y'
'-x, -z, -y'
'x, -z, y'
'z, y, -x'
'z, -y, x'
'-z, y, x'
'-z, -y, -x'
'-x, -y, -z'
'x, y, -z'
'x, -y, z'
'-x, y, z'
'-z, -x, -y'
'-z, x, y'
'z, x, -y'
'z, -x, y'
'-y, -z, -x'
'y, -z, x'
'-y, z, x'
'y, z, -x'
'-y, -x, z'
'y, x, z'
'-y, x, -z'
'y, -x, -z'
'-x, -z, y'
'x, -z, -y'
'x, z, y'
'-x, z, -y'
'-z, -y, x'
'-z, y, -x'
'z, -y, -x'
'z, y, x'

_cell_length_a                   5.9577(13)
_cell_length_b                   5.9577(13)
_cell_length_c                   5.9577(13)
_cell_angle_alpha                90
_cell_angle_beta                 90
_cell_angle_gamma                90
_cell_volume                     211.46(14)
_cell_formula_units_Z            1
_cell_measurement_reflns_used    4825
_cell_measurement_temperature    295
_cell_measurement_theta_max      28.66
_cell_measurement_theta_min      2.70
_shelx_estimated_absorpt_T_max   ?
_shelx_estimated_absorpt_T_min   ?
_exptl_absorpt_coefficient_mu    16.858
_exptl_absorpt_correction_T_max  0.1397
_exptl_absorpt_correction_T_min  0.0969
_exptl_absorpt_correction_type   empirical
_exptl_absorpt_process_details   
;
STOE LANA, absorption correction by scaling of reflection intensities.
J. Koziskova, F. Hahn, J. Richter, J. Kozisek, "Comparison of different
absorption corrections on the model structure of tetrakis(\m~2~-acetato)-
diaqua-di-copper(II)", Acta Chimica Slovaca, vol. 9, no. 2, 2016, pp. 136 - 140.
;
_exptl_absorpt_special_details   ?
_exptl_crystal_colour            red
_exptl_crystal_colour_primary    red
_exptl_crystal_density_diffrn    3.713
_exptl_crystal_density_meas      ?
_exptl_crystal_density_method    ?
_exptl_crystal_description       irregular
_exptl_crystal_F_000             202
_exptl_crystal_size_max          0.210
_exptl_crystal_size_mid          0.195
_exptl_crystal_size_min          0.175
_exptl_transmission_factor_max   ?
_exptl_transmission_factor_min   ?
_diffrn_reflns_av_R_equivalents  0.0150
_diffrn_reflns_av_unetI/netI     0.0072
_diffrn_reflns_Laue_measured_fraction_full 1.000
_diffrn_reflns_Laue_measured_fraction_max 1.000
_diffrn_reflns_limit_h_max       8
_diffrn_reflns_limit_h_min       -8
_diffrn_reflns_limit_k_max       7
_diffrn_reflns_limit_k_min       -10
_diffrn_reflns_limit_l_max       9
_diffrn_reflns_limit_l_min       -8
_diffrn_reflns_number            1319
_diffrn_reflns_point_group_measured_fraction_full 1.000
_diffrn_reflns_point_group_measured_fraction_max 1.000
_diffrn_reflns_theta_full        19.664
_diffrn_reflns_theta_max         28.383
_diffrn_reflns_theta_min         2.698
_diffrn_ambient_temperature      295
_diffrn_detector_area_resol_mean ?
_diffrn_measured_fraction_theta_full 1.000
_diffrn_measured_fraction_theta_max 1.000
_diffrn_measurement_device_type  'STOE STADIVARI'
_diffrn_measurement_method       ?
_diffrn_radiation_type           AgK\a
_diffrn_radiation_wavelength     0.56083
_diffrn_source                   'AXO Agk\a'
_reflns_Friedel_coverage         0.000
_reflns_Friedel_fraction_full    .
_reflns_Friedel_fraction_max     .
_reflns_number_gt                147
_reflns_number_total             148
_reflns_special_details          
;
 Reflections were merged by SHELXL according to the crystal
 class for the calculation of statistics and refinement.
 
 _reflns_Friedel_fraction is defined as the number of unique
 Friedel pairs measured divided by the number that would be
 possible theoretically, ignoring centric projections and
 systematic absences.
;
_reflns_threshold_expression     'I > 2\s(I)'
_computing_cell_refinement       ?
_computing_data_collection       ?
_computing_data_reduction        ?
_computing_molecular_graphics    'Olex2 1.5 (Dolomanov et al., 2009)'
_computing_publication_material  'Olex2 1.5 (Dolomanov et al., 2009)'
_computing_structure_refinement  'SHELXL 2018/1 (Sheldrick, 2015)'
_computing_structure_solution    'SHELXT 2014/5 (Sheldrick, 2014)'
_refine_diff_density_max         0.865
_refine_diff_density_min         -1.417
_refine_diff_density_rms         0.180
_refine_ls_extinction_coef       0.081(11)
_refine_ls_extinction_expression Fc^*^=kFc[1+0.001xFc^2^\l^3^/sin(2\q)]^-1/4^
_refine_ls_extinction_method     'SHELXL-2018/1 (Sheldrick 2018)'
_refine_ls_goodness_of_fit_ref   1.336
_refine_ls_hydrogen_treatment    undef
_refine_ls_matrix_type           full
_refine_ls_number_parameters     9
_refine_ls_number_reflns         148
_refine_ls_number_restraints     7
_refine_ls_R_factor_all          0.0267
_refine_ls_R_factor_gt           0.0263
_refine_ls_restrained_S_all      1.323
_refine_ls_shift/su_max          0.000
_refine_ls_shift/su_mean         0.000
_refine_ls_structure_factor_coef Fsqd
_refine_ls_weighting_details     
'w=1/[\s^2^(Fo^2^)+(0.0401P)^2^+0.1385P] where P=(Fo^2^+2Fc^2^)/3'
_refine_ls_weighting_scheme      calc
_refine_ls_wR_factor_gt          0.0750
_refine_ls_wR_factor_ref         0.0751
_refine_special_details          ?
_olex2_refinement_description    
;
1. Shared sites
{Pb, Sn}
2. Restrained distances
 C_$1-N_$1
 1.45 with sigma of 0.02
3. Uiso/Uaniso restraints and constraints
Uanis(N) \\sim Ueq: with sigma of 0.1 and sigma for terminal atoms of 0.2
Uanis(Pb) = Uanis(Sn)
4. Others
 Fixed Sof: Pb(0.0175) Sn(0.00333) N(0.041667)
;
_atom_sites_solution_hydrogens   .
_atom_sites_solution_primary     dual
_atom_sites_solution_secondary   ?
loop_
_atom_site_label
_atom_site_type_symbol
_atom_site_fract_x
_atom_site_fract_y
_atom_site_fract_z
_atom_site_U_iso_or_equiv
_atom_site_adp_type
_atom_site_occupancy
_atom_site_site_symmetry_order
_atom_site_calc_flag
_atom_site_refinement_flags_posn
_atom_site_refinement_flags_adp
_atom_site_refinement_flags_occupancy
_atom_site_disorder_assembly
_atom_site_disorder_group
Pb Pb 0.500000 0.500000 0.500000 0.0389(3) Uani 0.84 48 d S T P . 1
Sn Sn 0.500000 0.500000 0.500000 0.0389(3) Uani 0.1599 48 d S T P . 1
Br Br 0.000000 0.500000 0.500000 0.0843(6) Uani 1 16 d S T P . 1
C C 0.000000 0.000000 0.000000 0.16(4) Uani 1 48 d S T P . 1
N N 0.236(3) 0.000000 0.000000 0.17(4) Uani 0.3334 8 d S TU P A 1

loop_
_atom_site_aniso_label
_atom_site_aniso_U_11
_atom_site_aniso_U_22
_atom_site_aniso_U_33
_atom_site_aniso_U_23
_atom_site_aniso_U_13
_atom_site_aniso_U_12
Pb 0.0389(3) 0.0389(3) 0.0389(3) 0.000 0.000 0.000
Sn 0.0389(3) 0.0389(3) 0.0389(3) 0.000 0.000 0.000
Br 0.0372(6) 0.1079(10) 0.1079(10) 0.000 0.000 0.000
C 0.16(4) 0.16(4) 0.16(4) 0.000 0.000 0.000
N 0.10(6) 0.20(7) 0.20(7) 0.000 0.000 0.000

_geom_special_details            
;
 All esds (except the esd in the dihedral angle between two l.s. planes)
 are estimated using the full covariance matrix.  The cell esds are taken
 into account individually in the estimation of esds in distances, angles
 and torsion angles; correlations between esds in cell parameters are only
 used when they are defined by crystal symmetry.  An approximate (isotropic)
 treatment of cell esds is used for estimating esds involving l.s. planes.
;
loop_
_geom_bond_atom_site_label_1
_geom_bond_atom_site_label_2
_geom_bond_distance
_geom_bond_site_symmetry_2
_geom_bond_publ_flag
Pb Br 2.9789(6) 9_556 ?
Pb Br 2.9789(6) 5_565 ?
Pb Br 2.9789(6) 5 ?
Pb Br 2.9789(6) . ?
Pb Br 2.9788(6) 1_655 ?
Pb Br 2.9789(6) 9 ?
C N 1.408(19) 33 ?
C N 1.408(19) 29 ?
C N 1.408(19) 5 ?
C N 1.408(19) 9 ?
C N 1.408(19) . ?
C N 1.408(19) 25 ?

loop_
_geom_angle_atom_site_label_1
_geom_angle_atom_site_label_2
_geom_angle_atom_site_label_3
_geom_angle
_geom_angle_site_symmetry_1
_geom_angle_site_symmetry_3
_geom_angle_publ_flag
Br Pb Br 90.0 9_556 . ?
Br Pb Br 90.0 1_655 5_565 ?
Br Pb Br 90.0 1_655 9 ?
Br Pb Br 90.0 9_556 1_655 ?
Br Pb Br 180.0 9_556 9 ?
Br Pb Br 180.0 . 1_655 ?
Br Pb Br 90.0 5_565 9 ?
Br Pb Br 90.0 9_556 5 ?
Br Pb Br 180.0 5 5_565 ?
Br Pb Br 90.0 . 5 ?
Br Pb Br 90.0 . 9 ?
Br Pb Br 90.0 1_655 5 ?
Br Pb Br 90.0 5 9 ?
Br Pb Br 90.0 9_556 5_565 ?
Br Pb Br 90.0 . 5_565 ?
Pb Br Pb 180.0 1_455 . ?
N C N 180.0 33 9 ?
N C N 90.0 25 29 ?
N C N 180.0 25 . ?
N C N 90.0 33 25 ?
N C N 90.0 33 . ?
N C N 90.0 9 25 ?
N C N 90.0 29 . ?
N C N 90.0 33 5 ?
N C N 180.0 5 29 ?
N C N 90.0 9 5 ?
N C N 90.0 9 . ?
N C N 90.0 25 5 ?
N C N 90.0 5 . ?
N C N 90.0 33 29 ?
N C N 90.0 9 29 ?

_shelx_res_file                  
;
TITL full_a.res in Pm-3m
    full.res
    created by SHELXL-2018/1 at 09:48:03 on 23-Oct-2024
REM Old TITL full_a.res in Pm-3m
REM SHELXT solution in Pm-3m
REM R1 0.266, Rweak 0.118, Alpha 0.044, Orientation as input
REM Formula found by SHELXT: Pb Br3
CELL 0.56083 5.9577 5.9577 5.9577 90 90 90
ZERR 1 0.0013 0.0013 0.0013 0 0 0
LATT 1
SYMM -X,-Y,+Z
SYMM -X,+Y,-Z
SYMM +X,-Y,-Z
SYMM +Z,+X,+Y
SYMM +Z,-X,-Y
SYMM -Z,-X,+Y
SYMM -Z,+X,-Y
SYMM +Y,+Z,+X
SYMM -Y,+Z,-X
SYMM +Y,-Z,-X
SYMM -Y,-Z,+X
SYMM +Y,+X,-Z
SYMM -Y,-X,-Z
SYMM +Y,-X,+Z
SYMM -Y,+X,+Z
SYMM +X,+Z,-Y
SYMM -X,+Z,+Y
SYMM -X,-Z,-Y
SYMM +X,-Z,+Y
SYMM +Z,+Y,-X
SYMM +Z,-Y,+X
SYMM -Z,+Y,+X
SYMM -Z,-Y,-X
SFAC Br C N Pb Sn
DISP Br 0.1872 1.6557 5339.1
DISP C 0.0013 0.0009 7.4
DISP N 0.003 0.002 11.7
DISP Pb -1.0526 6.9588 22729.8
DISP Sn -1.129 0.9349 3177.2
UNIT 3 1 2 0.84 0.16
EQIV $1 1+X,+Y,+Z
EADP Pb Sn
DFIX 1.45 C_$1 N_$1
ISOR N
EXYZ Pb Sn

L.S. 60
PLAN  2
TEMP 21.85
CONF
list 4
MORE -1
fmap 2
acta
OMIT -2 57
REM <olex2.extras>
REM <HklSrc "%.\\Full.hkl">
REM </olex2.extras>

WGHT    0.040100    0.138500
EXTI    0.080518
FVAR       0.86427
PART 1
PB    4    0.500000    0.500000    0.500000    10.01750    0.03895    0.03895 =
         0.03895    0.00000    0.00000    0.00000
SN    5    0.500000    0.500000    0.500000    10.00333    0.03895    0.03895 =
         0.03895    0.00000    0.00000    0.00000
BR    1    0.000000    0.500000    0.500000    10.06250    0.03717    0.10791 =
         0.10791    0.00000    0.00000    0.00000

C     2    0.000000    0.000000    0.000000    10.02083    0.15832    0.15832 =
         0.15832    0.00000    0.00000    0.00000
N     3    0.236324    0.000000    0.000000    10.04167    0.10099    0.19910 =
         0.19910    0.00000    0.00000    0.00000
HKLF 4


REM  full_a.res in Pm-3m
REM R1 =  0.0263 for     147 Fo > 4sig(Fo)  and  0.0267 for all     148 data
REM      9 parameters refined using      7 restraints

END

WGHT      0.0401      0.1385

REM Highest difference peak  0.865,  deepest hole -1.417,  1-sigma level  0.180
Q1    1   0.5000  0.0000  0.0000  10.06250  0.05    0.86
Q2    1   0.5000  0.4269  0.3502  10.50000  0.05    0.67
;
_shelx_res_checksum              81822
_olex2_submission_special_instructions 'No special instructions were received'
####################################################################### 
# 
# This file contains crystal structure data downloaded from the 
# Cambridge Structural Database (CSD) hosted by the Cambridge 
# Crystallographic Data Centre (CCDC).
# 
# Full information about CCDC data access policies and citation 
# guidelines are available at http://www.ccdc.cam.ac.uk/access/V1 
# 
# Audit and citation data items may have been added by the CCDC. 
# Please retain this information to preserve the provenance of 
# this file and to allow appropriate attribution of the data. 
# 
#######################################################################

data_full_CCDC1
_database_code_depnum_ccdc_archive 'CCDC 2426353'
loop_
_audit_author_name
_audit_author_address
'Adam Balvanz'
;Northwestern University
United States of America
;
_audit_update_record             
;
2025-02-21 deposited with the CCDC.	2025-10-21 downloaded from the CCDC.
;
_audit_creation_date             2024-10-29
_audit_creation_method           
;
Olex2 1.5
(compiled 2023.08.24 svn.re1ec1418 for OlexSys, GUI svn.r6817)
;
_shelx_SHELXL_version_number     2018/1
_chemical_name_common            ?
_chemical_name_systematic        ?
_chemical_formula_moiety         'Br3 Pb0.213 Sn0.787, 4(C0.25 N0.5)'
_chemical_formula_sum            'C Br3 N2 Pb0.21 Sn0.79'
_chemical_formula_weight         417.04
_chemical_melting_point          ?
loop_
_atom_type_symbol
_atom_type_description
_atom_type_scat_dispersion_real
_atom_type_scat_dispersion_imag
_atom_type_scat_source
Br Br 0.1872 1.6557 'International Tables Vol C Tables 4.2.6.8 and 6.1.1.4'
C C 0.0015 0.0009 'International Tables Vol C Tables 4.2.6.8 and 6.1.1.4'
N N 0.0033 0.0019 'International Tables Vol C Tables 4.2.6.8 and 6.1.1.4'
Pb Pb -1.0526 6.9588 'International Tables Vol C Tables 4.2.6.8 and 6.1.1.4'
Sn Sn -1.1303 0.9338 'International Tables Vol C Tables 4.2.6.8 and 6.1.1.4'

_shelx_space_group_comment       
;
The symmetry employed for this shelxl refinement is uniquely defined
by the following loop, which should always be used as a source of
symmetry information in preference to the above space-group names.
They are only intended as comments.
;
_space_group_crystal_system      cubic
_space_group_IT_number           221
_space_group_name_H-M_alt        'P m -3 m'
_space_group_name_Hall           '-P 4 2 3'
loop_
_space_group_symop_operation_xyz
'x, y, z'
'-x, -y, z'
'-x, y, -z'
'x, -y, -z'
'z, x, y'
'z, -x, -y'
'-z, -x, y'
'-z, x, -y'
'y, z, x'
'-y, z, -x'
'y, -z, -x'
'-y, -z, x'
'y, x, -z'
'-y, -x, -z'
'y, -x, z'
'-y, x, z'
'x, z, -y'
'-x, z, y'
'-x, -z, -y'
'x, -z, y'
'z, y, -x'
'z, -y, x'
'-z, y, x'
'-z, -y, -x'
'-x, -y, -z'
'x, y, -z'
'x, -y, z'
'-x, y, z'
'-z, -x, -y'
'-z, x, y'
'z, x, -y'
'z, -x, y'
'-y, -z, -x'
'y, -z, x'
'-y, z, x'
'y, z, -x'
'-y, -x, z'
'y, x, z'
'-y, x, -z'
'y, -x, -z'
'-x, -z, y'
'x, -z, -y'
'x, z, y'
'-x, z, -y'
'-z, -y, x'
'-z, y, -x'
'z, -y, -x'
'z, y, x'

_cell_length_a                   5.959(2)
_cell_length_b                   5.959(2)
_cell_length_c                   5.959(2)
_cell_angle_alpha                90
_cell_angle_beta                 90
_cell_angle_gamma                90
_cell_volume                     211.6(3)
_cell_formula_units_Z            1
_cell_measurement_reflns_used    3945
_cell_measurement_temperature    295
_cell_measurement_theta_max      21.56
_cell_measurement_theta_min      2.70
_shelx_estimated_absorpt_T_max   0.250
_shelx_estimated_absorpt_T_min   0.157
_exptl_absorpt_coefficient_mu    11.044
_exptl_absorpt_correction_T_max  0.1841
_exptl_absorpt_correction_T_min  0.1285
_exptl_absorpt_correction_type   empirical
_exptl_absorpt_process_details   
;
STOE LANA, absorption correction by scaling of reflection intensities.
J. Koziskova, F. Hahn, J. Richter, J. Kozisek, "Comparison of different
absorption corrections on the model structure of tetrakis(\m~2~-acetato)-
diaqua-di-copper(II)", Acta Chimica Slovaca, vol. 9, no. 2, 2016, pp. 136 - 140.
;
_exptl_crystal_colour            yellow
_exptl_crystal_colour_primary    yellow
_exptl_crystal_density_diffrn    3.272
_exptl_crystal_density_meas      ?
_exptl_crystal_density_method    ?
_exptl_crystal_description       irregular
_exptl_crystal_F_000             182
_exptl_crystal_preparation       ?
_exptl_crystal_recrystallization_method ?
_exptl_crystal_size_max          0.26565
_exptl_crystal_size_mid          0.21339
_exptl_crystal_size_min          0.17337
_exptl_transmission_factor_max   ?
_exptl_transmission_factor_min   ?
_diffrn_reflns_av_R_equivalents  0.0166
_diffrn_reflns_av_unetI/netI     0.0087
_diffrn_reflns_Laue_measured_fraction_full 1.000
_diffrn_reflns_Laue_measured_fraction_max 1.000
_diffrn_reflns_limit_h_max       7
_diffrn_reflns_limit_h_min       -3
_diffrn_reflns_limit_k_max       8
_diffrn_reflns_limit_k_min       -8
_diffrn_reflns_limit_l_max       7
_diffrn_reflns_limit_l_min       -8
_diffrn_reflns_number            709
_diffrn_reflns_point_group_measured_fraction_full 1.000
_diffrn_reflns_point_group_measured_fraction_max 1.000
_diffrn_reflns_theta_full        19.664
_diffrn_reflns_theta_max         22.475
_diffrn_reflns_theta_min         2.697
_diffrn_ambient_temperature      295
_diffrn_detector_area_resol_mean ?
_diffrn_measured_fraction_theta_full 1.000
_diffrn_measured_fraction_theta_max 1.000
_diffrn_measurement_device_type  'STOE STADIVARI'
_diffrn_measurement_method       'rotation method, \w scans'
_diffrn_radiation_type           AgK\a
_diffrn_radiation_wavelength     0.56083
_diffrn_source                   'Axo Ag'
_reflns_Friedel_coverage         0.000
_reflns_Friedel_fraction_full    .
_reflns_Friedel_fraction_max     .
_reflns_number_gt                83
_reflns_number_total             85
_reflns_special_details          
;
 Reflections were merged by SHELXL according to the crystal
 class for the calculation of statistics and refinement.
 
 _reflns_Friedel_fraction is defined as the number of unique
 Friedel pairs measured divided by the number that would be
 possible theoretically, ignoring centric projections and
 systematic absences.
;
_reflns_threshold_expression     'I > 2\s(I)'
_computing_cell_refinement       ?
_computing_data_collection       ?
_computing_data_reduction        ?
_computing_molecular_graphics    'Olex2 1.5 (Dolomanov et al., 2009)'
_computing_publication_material  'Olex2 1.5 (Dolomanov et al., 2009)'
_computing_structure_refinement  'SHELXL 2018/1 (Sheldrick, 2015)'
_computing_structure_solution    'SHELXT 2014/5 (Sheldrick, 2014)'
_refine_diff_density_max         0.781
_refine_diff_density_min         -1.236
_refine_diff_density_rms         0.255
_refine_ls_extinction_coef       .
_refine_ls_extinction_method     none
_refine_ls_goodness_of_fit_ref   1.306
_refine_ls_hydrogen_treatment    undef
_refine_ls_matrix_type           full
_refine_ls_number_parameters     9
_refine_ls_number_reflns         85
_refine_ls_number_restraints     1
_refine_ls_R_factor_all          0.0479
_refine_ls_R_factor_gt           0.0463
_refine_ls_restrained_S_all      1.299
_refine_ls_shift/su_max          0.000
_refine_ls_shift/su_mean         0.000
_refine_ls_structure_factor_coef Fsqd
_refine_ls_weighting_details     
'w=1/[\s^2^(Fo^2^)+(0.0766P)^2^+0.2361P] where P=(Fo^2^+2Fc^2^)/3'
_refine_ls_weighting_scheme      calc
_refine_ls_wR_factor_gt          0.1220
_refine_ls_wR_factor_ref         0.1255
_refine_special_details          ?
_olex2_refinement_description    
;
1. Shared sites
{Pb, Sn}
2. Restrained distances
 C-N_$1
 1.45 with sigma of 0.02
3. Uiso/Uaniso restraints and constraints
Uanis(Pb) = Uanis(Sn)
4. Others
 Sof(Sn)=0.02083*(1-FVAR(2))
 Sof(Pb)=0.02083*FVAR(2)
 Fixed Sof: N(0.041667)
;
_atom_sites_solution_hydrogens   .
_atom_sites_solution_primary     dual
_atom_sites_solution_secondary   ?
loop_
_atom_site_label
_atom_site_type_symbol
_atom_site_fract_x
_atom_site_fract_y
_atom_site_fract_z
_atom_site_U_iso_or_equiv
_atom_site_adp_type
_atom_site_occupancy
_atom_site_site_symmetry_order
_atom_site_calc_flag
_atom_site_refinement_flags_posn
_atom_site_refinement_flags_adp
_atom_site_refinement_flags_occupancy
_atom_site_disorder_assembly
_atom_site_disorder_group
Pb Pb 0.500000 0.500000 0.500000 0.0532(9) Uani 0.21(3) 48 d S T P . .
Sn Sn 0.500000 0.500000 0.500000 0.0532(9) Uani 0.79(3) 48 d S T P . .
Br Br 0.000000 0.500000 0.500000 0.120(2) Uani 1 16 d S T P . .
C C 0.000000 0.000000 0.000000 0.20(8) Uani 1 48 d DS T P . .
N N 0.242(4) 0.000000 0.000000 0.26(11) Uani 0.3334 8 d S T P . .

loop_
_atom_site_aniso_label
_atom_site_aniso_U_11
_atom_site_aniso_U_22
_atom_site_aniso_U_33
_atom_site_aniso_U_23
_atom_site_aniso_U_13
_atom_site_aniso_U_12
Pb 0.0532(9) 0.0532(9) 0.0532(9) 0.000 0.000 0.000
Sn 0.0532(9) 0.0532(9) 0.0532(9) 0.000 0.000 0.000
Br 0.112(3) 0.125(3) 0.125(3) 0.000 0.000 0.000
C 0.20(8) 0.20(8) 0.20(8) 0.000 0.000 0.000
N 0.3(4) 0.22(13) 0.22(13) 0.000 0.000 0.000

_geom_special_details            
;
 All esds (except the esd in the dihedral angle between two l.s. planes)
 are estimated using the full covariance matrix.  The cell esds are taken
 into account individually in the estimation of esds in distances, angles
 and torsion angles; correlations between esds in cell parameters are only
 used when they are defined by crystal symmetry.  An approximate (isotropic)
 treatment of cell esds is used for estimating esds involving l.s. planes.
;
loop_
_geom_bond_atom_site_label_1
_geom_bond_atom_site_label_2
_geom_bond_distance
_geom_bond_site_symmetry_2
_geom_bond_publ_flag
Pb Br 2.9797(12) 9_556 ?
Pb Br 2.9797(12) 5_565 ?
Pb Br 2.9797(12) 5 ?
Pb Br 2.9797(12) . ?
Pb Br 2.9796(12) 1_655 ?
Pb Br 2.9797(12) 9 ?
C N 1.44(2) 9 ?
C N 1.44(2) . ?
C N 1.44(2) 5 ?
C N 1.44(2) 29 ?
C N 1.44(2) 4 ?
C N 1.44(2) 25 ?
C N 1.44(2) 33 ?
N N 0.00(4) 4 ?

loop_
_geom_angle_atom_site_label_1
_geom_angle_atom_site_label_2
_geom_angle_atom_site_label_3
_geom_angle
_geom_angle_site_symmetry_1
_geom_angle_site_symmetry_3
_geom_angle_publ_flag
Br Pb Br 90.0 9_556 . ?
Br Pb Br 90.0 1_655 5_565 ?
Br Pb Br 90.0 1_655 9 ?
Br Pb Br 90.0 9_556 1_655 ?
Br Pb Br 180.0 9_556 9 ?
Br Pb Br 180.0 . 1_655 ?
Br Pb Br 90.0 5_565 9 ?
Br Pb Br 90.0 9_556 5 ?
Br Pb Br 180.0 5 5_565 ?
Br Pb Br 90.0 . 5 ?
Br Pb Br 90.0 . 9 ?
Br Pb Br 90.0 1_655 5 ?
Br Pb Br 90.0 5 9 ?
Br Pb Br 90.0 9_556 5_565 ?
Br Pb Br 90.0 . 5_565 ?
Pb Br Pb 180.0 1_455 . ?
N C N 90.0 29 4 ?
N C N 90.0 25 5 ?
N C N 180.0 25 . ?
N C N 90.0 5 4 ?
N C N 90.0 9 . ?
N C N 90.0 33 25 ?
N C N 90.0 33 4 ?
N C N 90.0 9 25 ?
N C N 90.0 33 . ?
N C N 90.0 29 25 ?
N C N 90.0 29 . ?
N C N 90.0 33 5 ?
N C N 90.0 5 . ?
N C N 90.0 9 5 ?
N C N 90.0 9 4 ?
N C N 180.0 29 5 ?
N C N 180.0 25 4 ?
N C N 180.0 33 9 ?
N C N 0.0 . 4 ?
N C N 90.0 33 29 ?
N C N 90.0 9 29 ?
N N C 0.0 4 . ?

loop_
_geom_torsion_atom_site_label_1
_geom_torsion_atom_site_label_2
_geom_torsion_atom_site_label_3
_geom_torsion_atom_site_label_4
_geom_torsion
_geom_torsion_site_symmetry_1
_geom_torsion_site_symmetry_2
_geom_torsion_site_symmetry_3
_geom_torsion_site_symmetry_4
_geom_torsion_publ_flag
N C N N 0.0 33 . . 4 ?
N C N N 0.0 29 . . 4 ?
N C N N 0.0 5 . . 4 ?
N C N N 0.0 9 . . 4 ?

_shelx_res_file                  
;
TITL full_a.res in Pm-3m
    full.res
    created by SHELXL-2018/1 at 11:48:34 on 29-Oct-2024
REM Old TITL full_a.res in Pm-3m
REM SHELXT solution in Pm-3m
REM R1 0.149, Rweak 0.150, Alpha 0.163, Orientation as input
REM Formula found by SHELXT: Br3 N Pb
CELL 0.56083 5.9593 5.9593 5.9593 90 90 90
ZERR 1 0.0024 0.0024 0.0024 0 0 0
LATT 1
SYMM -X,-Y,+Z
SYMM -X,+Y,-Z
SYMM +X,-Y,-Z
SYMM +Z,+X,+Y
SYMM +Z,-X,-Y
SYMM -Z,-X,+Y
SYMM -Z,+X,-Y
SYMM +Y,+Z,+X
SYMM -Y,+Z,-X
SYMM +Y,-Z,-X
SYMM -Y,-Z,+X
SYMM +Y,+X,-Z
SYMM -Y,-X,-Z
SYMM +Y,-X,+Z
SYMM -Y,+X,+Z
SYMM +X,+Z,-Y
SYMM -X,+Z,+Y
SYMM -X,-Z,-Y
SYMM +X,-Z,+Y
SYMM +Z,+Y,-X
SYMM +Z,-Y,+X
SYMM -Z,+Y,+X
SYMM -Z,-Y,-X
SFAC Br C N Pb Sn
DISP Br 0.1872 1.6557 5339.1
DISP C 0.0015 0.0009 7.4514
DISP N 0.0033 0.0019 11.6968
DISP Pb -1.0526 6.9588 22729.8
DISP Sn -1.1303 0.9338 3230.8417
UNIT 3 1 2 0.21 0.79
EQIV $1 +X,-Y,-Z
EADP Pb Sn
DFIX 1.45 C N_$1
EXYZ Pb Sn

L.S. 60
PLAN  3
SIZE 0.26565 0.21339 0.17337
TEMP 21.85
CONF
list 4
MORE -1
fmap 2
acta
OMIT -2 45
REM <olex2.extras>
REM <HklSrc "%.\\Full.hkl">
REM </olex2.extras>

WGHT    0.076600    0.236100
FVAR       0.91056   0.21317
PB    4    0.500000    0.500000    0.500000    20.02083    0.05319    0.05319 =
         0.05319    0.00000    0.00000    0.00000
SN    5    0.500000    0.500000    0.500000   -20.02083    0.05319    0.05319 =
         0.05319    0.00000    0.00000    0.00000
BR    1    0.000000    0.500000    0.500000    10.06250    0.11214    0.12465 =
         0.12465    0.00000    0.00000    0.00000
C     2    0.000000    0.000000    0.000000    10.02083    0.20430    0.20430 =
         0.20430    0.00000    0.00000    0.00000
N     3    0.241828    0.000000    0.000000    10.04167    0.32627    0.22335 =
         0.22335    0.00000    0.00000    0.00000
HKLF 4


REM  full_a.res in Pm-3m
REM R1 =  0.0463 for      83 Fo > 4sig(Fo)  and  0.0479 for all      85 data
REM      9 parameters refined using      1 restraints

END

WGHT      0.0767      0.2356

REM Highest difference peak  0.781,  deepest hole -1.236,  1-sigma level  0.255
Q1    1   0.1652  0.0000  0.0000  10.12500  0.05    0.70
Q2    1   0.1405  0.0918  0.0918  10.50000  0.05    0.58
Q3    1   0.5000  0.0000  0.0000  10.06250  0.05    0.54
;
_shelx_res_checksum              66593
_olex2_submission_special_instructions 'No special instructions were received'
####################################################################### 
# 
# This file contains crystal structure data downloaded from the 
# Cambridge Structural Database (CSD) hosted by the Cambridge 
# Crystallographic Data Centre (CCDC).
# 
# Full information about CCDC data access policies and citation 
# guidelines are available at http://www.ccdc.cam.ac.uk/access/V1 
# 
# Audit and citation data items may have been added by the CCDC. 
# Please retain this information to preserve the provenance of 
# this file and to allow appropriate attribution of the data. 
# 
#######################################################################

data_I
_database_code_depnum_ccdc_archive 'CCDC 2426355'
loop_
_audit_author_name
_audit_author_address
'Adam Balvanz'
;Northwestern University
United States of America
;
_audit_update_record             
;
2025-02-21 deposited with the CCDC.	2025-10-21 downloaded from the CCDC.
;
#=======================================================================

# 5. CHEMICAL DATA

_chemical_name_systematic        
; ?
;
_chemical_name_common            ?
_chemical_formula_moiety         ?
_chemical_formula_structural     ?
_chemical_formula_analytical     ?
_chemical_formula_iupac          ?
_chemical_formula_sum            'C1.232 H6.159 Br3 N2 Pb0.22 Sn0.664'
_chemical_formula_weight         413.1
_chemical_melting_point          ?
_chemical_compound_source        ?
_chemical_absolute_configuration .
_chemical_oxdiff_formula         'Sn0.7 Pb0.3 Br3'

#=======================================================================

# 6. CRYSTAL DATA

_symmetry_cell_setting           cubic
_symmetry_space_group_name_H-M   'P m -3 m'
_symmetry_space_group_name_Hall  '-P 4;2;3'
_symmetry_Int_Tables_number      221

loop_
_space_group_symop_id
_space_group_symop_operation_xyz
1 x,y,z
2 -x,-y,z
3 -x,y,-z
4 x,-y,-z
5 z,x,y
6 z,-x,-y
7 -z,-x,y
8 -z,x,-y
9 y,z,x
10 -y,z,-x
11 y,-z,-x
12 -y,-z,x
13 y,x,-z
14 -y,-x,-z
15 y,-x,z
16 -y,x,z
17 x,z,-y
18 -x,z,y
19 -x,-z,-y
20 x,-z,y
21 z,y,-x
22 z,-y,x
23 -z,y,x
24 -z,-y,-x
25 -x,-y,-z
26 x,y,-z
27 x,-y,z
28 -x,y,z
29 -z,-x,-y
30 -z,x,y
31 z,x,-y
32 z,-x,y
33 -y,-z,-x
34 y,-z,x
35 -y,z,x
36 y,z,-x
37 -y,-x,z
38 y,x,z
39 -y,x,-z
40 y,-x,-z
41 -x,-z,y
42 x,-z,-y
43 x,z,y
44 -x,z,-y
45 -z,-y,x
46 -z,y,-x
47 z,-y,-x
48 z,y,x

_cell_length_a                   6.0213(7)
_cell_length_b                   6.0213(7)
_cell_length_c                   6.0213(7)
_cell_angle_alpha                90
_cell_angle_beta                 90
_cell_angle_gamma                90
_cell_volume                     218.31(4)

loop_
_twin_individual_id
_twin_individual_mass_fraction_refined
_twin_individual_twin_matrix_11
_twin_individual_twin_matrix_12
_twin_individual_twin_matrix_13
_twin_individual_twin_matrix_21
_twin_individual_twin_matrix_22
_twin_individual_twin_matrix_23
_twin_individual_twin_matrix_31
_twin_individual_twin_matrix_32
_twin_individual_twin_matrix_33
? ? ? ? ? ? ? ? ? ? ?

_cell_formula_units_Z            1

_cell_measurement_reflns_used    263
_cell_measurement_theta_min      5.85
_cell_measurement_theta_max      25.36
_cell_measurement_temperature    296.52(10)


_exptl_crystal_density_diffrn    3.1425
_exptl_crystal_density_meas      ?
_exptl_crystal_density_method    ?
_exptl_crystal_F_000             172

_exptl_absorpt_coefficient_mu    19.849
_exptl_crystal_description       irregular
_exptl_crystal_size_max          0.120
_exptl_crystal_size_mid          0.108
_exptl_crystal_size_min          0.075
_exptl_crystal_size_rad          ?
_exptl_crystal_colour            red
_exptl_absorpt_correction_type   empirical
_exptl_absorpt_process_details   
;
CrysAlisPro 1.171.43.70a (Rigaku Oxford Diffraction, 2023)
Empirical absorption correction using spherical harmonics,
implemented in SCALE3 ABSPACK scaling algorithm.
;
_exptl_absorpt_correction_T_min  0.214
_exptl_absorpt_correction_T_max  0.312
loop_
_exptl_crystal_face_index_h
_exptl_crystal_face_index_k
_exptl_crystal_face_index_l
_exptl_crystal_face_perp_dist
? ? ? ?

#=======================================================================

# 7. EXPERIMENTAL DATA

_exptl_special_details           ?

_diffrn_ambient_temperature      296.52
_diffrn_ambient_environment      air
_diffrn_source                   'micro-focus sealed X-ray tube'
_diffrn_source_power             ?
_diffrn_source_voltage           ?
_diffrn_source_current           ?
_diffrn_source_type              'PhotonJet (Mo) X-ray Source'
_diffrn_radiation_type           'Mo K\a'
_diffrn_radiation_source         'X-ray tube'
_diffrn_radiation_wavelength     0.71073
_diffrn_radiation_monochromator  mirror
_diffrn_radiation_probe          X-ray
_diffrn_measurement_device       'four-circle diffractometer'
_diffrn_measurement_device_type  
'XtaLAB Synergy, Single source at offset/far, HyPix'
_diffrn_detector                 'Hybrid Pixel Array Detector'
_diffrn_detector_area_resol_mean 10.0000
_diffrn_detector_type            HyPix
_diffrn_measurement_method       '\w scans'
_diffrn_measurement_specimen_support ?
_diffrn_measurement_details      
;
List of Runs (angles in degrees, time in seconds):

  # Type    Start    End  Width  t~exp~   \w     \q     \k     \f   Frames
#--------------------------------------------------------------------------
  1  \w      9.00  90.00   0.50   20.00    --   24.67  60.00 -33.00  162
;

_diffrn_reflns_number            770
_diffrn_reflns_theta_min         3.38
_diffrn_reflns_theta_max         37.42
_diffrn_reflns_theta_full        37.42
_diffrn_measured_fraction_theta_max 0.98
_diffrn_measured_fraction_theta_full 0.98
_diffrn_reflns_av_R_equivalents  0.0161
_diffrn_reflns_av_unetI/netI     0.0114
_diffrn_reflns_limit_h_min       -3
_diffrn_reflns_limit_h_max       9
_diffrn_reflns_limit_k_min       -10
_diffrn_reflns_limit_k_max       4
_diffrn_reflns_limit_l_min       -5
_diffrn_reflns_limit_l_max       9
_diffrn_reflns_reduction_process ?
_diffrn_reflns_av_sigmaI/netI    0.0228

_diffrn_standards_number         ?
_diffrn_standards_interval_count ?
_diffrn_standards_interval_time  ?
_diffrn_standards_decay_%        ?
_diffrn_orient_matrix_type       
'CrysAlisPro convention (1999,Acta A55,543-557)'
_diffrn_orient_matrix_UB_11      0.0467750000
_diffrn_orient_matrix_UB_12      0.0249901000
_diffrn_orient_matrix_UB_13      -0.1051395000
_diffrn_orient_matrix_UB_21      0.0007083000
_diffrn_orient_matrix_UB_22      -0.1146504000
_diffrn_orient_matrix_UB_23      -0.0269888000
_diffrn_orient_matrix_UB_31      -0.1082125000
_diffrn_orient_matrix_UB_32      0.0101633000
_diffrn_orient_matrix_UB_33      -0.0455665000
loop_
_diffrn_standard_refln_index_h
_diffrn_standard_refln_index_k
_diffrn_standard_refln_index_l
? ? ?

#=======================================================================

# 8. REFINEMENT DATA

_refine_special_details          
; ?
;

_reflns_number_total             151
_reflns_number_gt                96
_reflns_threshold_expression     I>2\s(I)
_reflns_odcompleteness_completeness 100.00
_reflns_odcompleteness_theta     36.23
_reflns_odcompleteness_iscentric 1

_refine_ls_structure_factor_coef Fsqd
_refine_ls_R_factor_gt           0.0402
_refine_ls_wR_factor_gt          0.1058
_refine_ls_R_factor_all          0.0633
_refine_ls_wR_factor_ref         0.1112
_refine_ls_goodness_of_fit_ref   1.58
_refine_ls_goodness_of_fit_gt    1.91
_refine_ls_restrained_S_gt       ?
_refine_ls_restrained_S_all      ?
_refine_ls_number_reflns         151
_refine_ls_number_parameters     7
_refine_ls_number_restraints     1
_refine_ls_number_constraints    2
_refine_ls_weighting_scheme      sigma
_refine_ls_weighting_details     w=1/(\s^2^(I)+0.0016I^2^)
_refine_ls_hydrogen_treatment    constr
_refine_ls_shift/su_max          0.0472
_refine_ls_shift/su_mean         0.0078
_refine_diff_density_max         1.66
_refine_diff_density_min         -0.53
_refine_ls_extinction_method     none
_refine_ls_extinction_coef       ?
_refine_ls_extinction_expression ?
_refine_ls_abs_structure_details ?
_refine_ls_abs_structure_Flack   ?
_refine_ls_abs_structure_Rogers  ?

loop_
_atom_type_symbol
_atom_type_scat_dispersion_real
_atom_type_scat_dispersion_imag
_atom_type_scat_source
C 0.0033 0.0016 'International Tables Vol C tables 4.2.6.8 and 6.1.1.1'
H 0.0000 0.0000 'International Tables Vol C tables 4.2.6.8 and 6.1.1.1'
Br -0.2901 2.4595 'International Tables Vol C tables 4.2.6.8 and 6.1.1.1'
N 0.0061 0.0033 'International Tables Vol C tables 4.2.6.8 and 6.1.1.1'
Pb -3.3944 10.1111 'International Tables Vol C tables 4.2.6.8 and 6.1.1.1'
Sn -0.6537 1.4246 'International Tables Vol C tables 4.2.6.8 and 6.1.1.1'

_computing_data_collection       
'CrysAlisPro system (CCD 43.124a 64-bit (release 23-05-2024))'
_computing_cell_refinement       'CrysAlisPro 1.171.43.70a (Rigaku OD, 2023)'
_computing_data_reduction        'CrysAlisPro 1.171.43.70a (Rigaku OD, 2023)'
_computing_structure_solution    ?
_computing_structure_refinement  ?
_computing_molecular_graphics    ?
_computing_publication_material  ?

loop_
_restr_distance_atom_site_label_1
_restr_distance_site_symmetry_1
_restr_distance_atom_site_label_2
_restr_distance_site_symmetry_2
_restr_distance_target
_restr_distance_target_weight_param
N . C . 1.45 0.001

loop_
_restr_angle_atom_site_label_1
_restr_angle_site_symmetry_1
_restr_angle_atom_site_label_2
_restr_angle_site_symmetry_2
_restr_angle_atom_site_label_3
_restr_angle_site_symmetry_3
_restr_angle_target
_restr_angle_target_weight_param
? ? ? ? ? ? ? ?

loop_
_restr_torsion_atom_site_label_1
_restr_torsion_site_symmetry_1
_restr_torsion_atom_site_label_2
_restr_torsion_site_symmetry_2
_restr_torsion_atom_site_label_3
_restr_torsion_site_symmetry_3
_restr_torsion_atom_site_label_4
_restr_torsion_site_symmetry_4
_restr_torsion_angle_target
_restr_torsion_weight_param
? ? ? ? ? ? ? ? ? ?

loop_
_restr_equal_distance_atom_site_label_1
_restr_equal_distance_site_symmetry_1
_restr_equal_distance_atom_site_label_2
_restr_equal_distance_site_symmetry_2
_restr_equal_distance_class_class_id
_restr_equal_distance_class_target_weight_param
? ? ? ? ? ?

loop_
_restr_equal_angle_atom_site_label_1
_restr_equal_angle_site_symmetry_1
_restr_equal_angle_atom_site_label_2
_restr_equal_angle_site_symmetry_2
_restr_equal_angle_atom_site_label_3
_restr_equal_angle_site_symmetry_3
_restr_equal_angle_class_class_id
_restr_equal_angle_class_target_weight_param
? ? ? ? ? ? ? ?

loop_
_restr_equal_torsion_atom_site_label_1
_restr_equal_torsion_site_symmetry_1
_restr_equal_torsion_atom_site_label_2
_restr_equal_torsion_site_symmetry_2
_restr_equal_torsion_atom_site_label_3
_restr_equal_torsion_site_symmetry_3
_restr_equal_torsion_atom_site_label_4
_restr_equal_torsion_site_symmetry_4
_restr_equal_torsion_class_class_id
_restr_equal_torsion_class_target_weight_param
? ? ? ? ? ? ? ? ? ?


#=======================================================================

# 9. ATOMIC COORDINATES AND DISPLACEMENT PARAMETERS

loop_
_atom_site_label
_atom_site_type_symbol
_atom_site_fract_x
_atom_site_fract_y
_atom_site_fract_z
_atom_site_adp_type
_atom_site_U_iso_or_equiv
_atom_site_site_symmetry_multiplicity
_atom_site_occupancy
_atom_site_calc_flag
_atom_site_refinement_flags
_atom_site_disorder_assembly
_atom_site_disorder_group
Pb Pb 0.5 0.5 0.5 Uani 0.0658(3) 1 0.2204 d . . .
Sn Sn 0.5 0.5 0.5 Uani 0.0658(3) 1 0.6637 d . . .
Br Br 0 0.5 0.5 Uani 0.1373(9) 3 1 d . . .
C C 0 0 0 Uiso 0.20(4) 1 0.7682 d . . .
N N 0.2408(3) 0 0 Uiso 0.23(6) 6 0.2535 d . . .

loop_
_atom_site_aniso_label
_atom_site_aniso_type_symbol
_atom_site_aniso_U_11
_atom_site_aniso_U_22
_atom_site_aniso_U_33
_atom_site_aniso_U_12
_atom_site_aniso_U_13
_atom_site_aniso_U_23
Pb Pb 0.0658(6) 0.0658(6) 0.0658(6) 0 0 0
Sn Sn 0.0658(6) 0.0658(6) 0.0658(6) 0 0 0
Br Br 0.1110(16) 0.1505(15) 0.1505(15) 0 0 0

loop_
_jana_atom_site_ADP_C_label
_jana_atom_site_ADP_C_type_symbol
_jana_atom_site_ADP_C_111
_jana_atom_site_ADP_C_112
_jana_atom_site_ADP_C_113
_jana_atom_site_ADP_C_122
_jana_atom_site_ADP_C_123
_jana_atom_site_ADP_C_133
_jana_atom_site_ADP_C_222
_jana_atom_site_ADP_C_223
_jana_atom_site_ADP_C_233
_jana_atom_site_ADP_C_333
? ? ? ? ? ? ? ? ? ? ? ?

loop_
_jana_atom_site_ADP_D_label
_jana_atom_site_ADP_D_type_symbol
_jana_atom_site_ADP_D_1111
_jana_atom_site_ADP_D_1112
_jana_atom_site_ADP_D_1113
_jana_atom_site_ADP_D_1122
_jana_atom_site_ADP_D_1123
_jana_atom_site_ADP_D_1133
_jana_atom_site_ADP_D_1222
_jana_atom_site_ADP_D_1223
_jana_atom_site_ADP_D_1233
_jana_atom_site_ADP_D_1333
_jana_atom_site_ADP_D_2222
_jana_atom_site_ADP_D_2223
_jana_atom_site_ADP_D_2233
_jana_atom_site_ADP_D_2333
_jana_atom_site_ADP_D_3333
? ? ? ? ? ? ? ? ? ? ? ? ? ? ? ? ?

loop_
_jana_atom_site_ADP_E_label
_jana_atom_site_ADP_E_type_symbol
_jana_atom_site_ADP_E_11111
_jana_atom_site_ADP_E_11112
_jana_atom_site_ADP_E_11113
_jana_atom_site_ADP_E_11122
_jana_atom_site_ADP_E_11123
_jana_atom_site_ADP_E_11133
_jana_atom_site_ADP_E_11222
_jana_atom_site_ADP_E_11223
_jana_atom_site_ADP_E_11233
_jana_atom_site_ADP_E_11333
_jana_atom_site_ADP_E_12222
_jana_atom_site_ADP_E_12223
_jana_atom_site_ADP_E_12233
_jana_atom_site_ADP_E_12333
_jana_atom_site_ADP_E_13333
_jana_atom_site_ADP_E_22222
_jana_atom_site_ADP_E_22223
_jana_atom_site_ADP_E_22233
_jana_atom_site_ADP_E_22333
_jana_atom_site_ADP_E_23333
_jana_atom_site_ADP_E_33333
? ? ? ? ? ? ? ? ? ? ? ? ? ? ? ? ? ? ? ? ? ? ?

loop_
_jana_atom_site_ADP_F_label
_jana_atom_site_ADP_F_type_symbol
_jana_atom_site_ADP_F_111111
_jana_atom_site_ADP_F_111112
_jana_atom_site_ADP_F_111113
_jana_atom_site_ADP_F_111122
_jana_atom_site_ADP_F_111123
_jana_atom_site_ADP_F_111133
_jana_atom_site_ADP_F_111222
_jana_atom_site_ADP_F_111223
_jana_atom_site_ADP_F_111233
_jana_atom_site_ADP_F_111333
_jana_atom_site_ADP_F_112222
_jana_atom_site_ADP_F_112223
_jana_atom_site_ADP_F_112233
_jana_atom_site_ADP_F_112333
_jana_atom_site_ADP_F_113333
_jana_atom_site_ADP_F_122222
_jana_atom_site_ADP_F_122223
_jana_atom_site_ADP_F_122233
_jana_atom_site_ADP_F_122333
_jana_atom_site_ADP_F_123333
_jana_atom_site_ADP_F_133333
_jana_atom_site_ADP_F_222222
_jana_atom_site_ADP_F_222223
_jana_atom_site_ADP_F_222233
_jana_atom_site_ADP_F_222333
_jana_atom_site_ADP_F_223333
_jana_atom_site_ADP_F_233333
_jana_atom_site_ADP_F_333333
? ? ? ? ? ? ? ? ? ? ? ? ? ? ? ? ? ? ? ? ? ? ? ? ? ? ? ? ? ?


#=======================================================================

# 10. MOLECULAR GEOMETRY


loop_
_geom_bond_atom_site_label_1
_geom_bond_atom_site_label_2
_geom_bond_site_symmetry_1
_geom_bond_site_symmetry_2
_geom_bond_distance
_geom_bond_publ_flag
Pb Sn . . 0 ?
Pb Br . . 3.0106(7) ?
Pb Br . 1_655 3.0106(7) ?
Pb Br . 5_555 3.0106(7) ?
Pb Br . 5_565 3.0106(7) ?
Pb Br . 9_555 3.0106(7) ?
Pb Br . 9_556 3.0106(7) ?
Sn Br . . 3.0106(7) ?
Sn Br . 1_655 3.0106(7) ?
Sn Br . 5_555 3.0106(7) ?
Sn Br . 5_565 3.0106(7) ?
Sn Br . 9_555 3.0106(7) ?
Sn Br . 9_556 3.0106(7) ?
Br N . 5_555 3.3912(10) ?
Br N . 5_556 3.3912(10) ?
Br N . 6_565 3.3912(10) ?
Br N . 6_566 3.3912(10) ?
Br N . 9_555 3.3912(10) ?
Br N . 9_565 3.3912(10) ?
Br N . 10_556 3.3912(10) ?
Br N . 10_566 3.3912(10) ?
C N . . 1.4497(16) ?
C N . 2_555 1.4497(16) ?
C N . 5_555 1.4497(16) ?
C N . 6_555 1.4497(16) ?
C N . 9_555 1.4497(16) ?
C N . 10_555 1.4497(16) ?
N N . 2_555 2.899(2) ?
N N . 2_655 3.122(2) ?
N N . 5_555 2.0503(16) ?
N N . 6_555 2.0503(16) ?
N N . 9_555 2.0503(16) ?
N N . 10_555 2.0503(16) ?

loop_
_geom_angle_atom_site_label_1
_geom_angle_atom_site_label_2
_geom_angle_atom_site_label_3
_geom_angle_site_symmetry_1
_geom_angle_site_symmetry_2
_geom_angle_site_symmetry_3
_geom_angle
_geom_angle_publ_flag
Sn Pb Br . . . 0 ?
Sn Pb Br . . 1_655 0 ?
Sn Pb Br . . 5_555 0 ?
Sn Pb Br . . 5_565 0 ?
Sn Pb Br . . 9_555 0 ?
Sn Pb Br . . 9_556 0 ?
Br Pb Br . . 1_655 180 ?
Br Pb Br . . 5_555 90 ?
Br Pb Br . . 5_565 90 ?
Br Pb Br . . 9_555 90 ?
Br Pb Br . . 9_556 90 ?
Br Pb Br 1_655 . 5_555 90 ?
Br Pb Br 1_655 . 5_565 90 ?
Br Pb Br 1_655 . 9_555 90 ?
Br Pb Br 1_655 . 9_556 90 ?
Br Pb Br 5_555 . 5_565 180 ?
Br Pb Br 5_555 . 9_555 90 ?
Br Pb Br 5_555 . 9_556 90 ?
Br Pb Br 5_565 . 9_555 90 ?
Br Pb Br 5_565 . 9_556 90 ?
Br Pb Br 9_555 . 9_556 180 ?
Pb Sn Br . . . 0 ?
Pb Sn Br . . 1_655 0 ?
Pb Sn Br . . 5_555 0 ?
Pb Sn Br . . 5_565 0 ?
Pb Sn Br . . 9_555 0 ?
Pb Sn Br . . 9_556 0 ?
Br Sn Br . . 1_655 180 ?
Br Sn Br . . 5_555 90 ?
Br Sn Br . . 5_565 90 ?
Br Sn Br . . 9_555 90 ?
Br Sn Br . . 9_556 90 ?
Br Sn Br 1_655 . 5_555 90 ?
Br Sn Br 1_655 . 5_565 90 ?
Br Sn Br 1_655 . 9_555 90 ?
Br Sn Br 1_655 . 9_556 90 ?
Br Sn Br 5_555 . 5_565 180 ?
Br Sn Br 5_555 . 9_555 90 ?
Br Sn Br 5_555 . 9_556 90 ?
Br Sn Br 5_565 . 9_555 90 ?
Br Sn Br 5_565 . 9_556 90 ?
Br Sn Br 9_555 . 9_556 180 ?
Pb Br Pb 1_455 . . 180 ?
Pb Br Sn 1_455 . 1_455 0 ?
Pb Br Sn 1_455 . . 180 ?
Pb Br N 1_455 . 5_555 90 ?
Pb Br N 1_455 . 5_556 90 ?
Pb Br N 1_455 . 6_565 90 ?
Pb Br N 1_455 . 6_566 90 ?
Pb Br N 1_455 . 9_555 90 ?
Pb Br N 1_455 . 9_565 90 ?
Pb Br N 1_455 . 10_556 90 ?
Pb Br N 1_455 . 10_566 90 ?
Pb Br Sn . . 1_455 180 ?
Pb Br Sn . . . 0 ?
Pb Br N . . 5_555 90 ?
Pb Br N . . 5_556 90 ?
Pb Br N . . 6_565 90 ?
Pb Br N . . 6_566 90 ?
Pb Br N . . 9_555 90 ?
Pb Br N . . 9_565 90 ?
Pb Br N . . 10_556 90 ?
Pb Br N . . 10_566 90 ?
Sn Br Sn 1_455 . . 180 ?
Sn Br N 1_455 . 5_555 90 ?
Sn Br N 1_455 . 5_556 90 ?
Sn Br N 1_455 . 6_565 90 ?
Sn Br N 1_455 . 6_566 90 ?
Sn Br N 1_455 . 9_555 90 ?
Sn Br N 1_455 . 9_565 90 ?
Sn Br N 1_455 . 10_556 90 ?
Sn Br N 1_455 . 10_566 90 ?
Sn Br N . . 5_555 90 ?
Sn Br N . . 5_556 90 ?
Sn Br N . . 6_565 90 ?
Sn Br N . . 6_566 90 ?
Sn Br N . . 9_555 90 ?
Sn Br N . . 9_565 90 ?
Sn Br N . . 10_556 90 ?
Sn Br N . . 10_566 90 ?
N Br N 5_555 . 5_556 125.19(3) ?
N Br N 5_555 . 6_565 54.81(3) ?
N Br N 5_555 . 6_566 180 ?
N Br N 5_555 . 9_555 35.19(3) ?
N Br N 5_555 . 9_565 90.00(3) ?
N Br N 5_555 . 10_556 90.00(3) ?
N Br N 5_555 . 10_566 144.81(3) ?
N Br N 5_556 . 6_565 180 ?
N Br N 5_556 . 6_566 54.81(3) ?
N Br N 5_556 . 9_555 90.00(3) ?
N Br N 5_556 . 9_565 144.81(3) ?
N Br N 5_556 . 10_556 35.19(3) ?
N Br N 5_556 . 10_566 90.00(3) ?
N Br N 6_565 . 6_566 125.19(3) ?
N Br N 6_565 . 9_555 90.00(3) ?
N Br N 6_565 . 9_565 35.19(3) ?
N Br N 6_565 . 10_556 144.81(3) ?
N Br N 6_565 . 10_566 90.00(3) ?
N Br N 6_566 . 9_555 144.81(3) ?
N Br N 6_566 . 9_565 90.00(3) ?
N Br N 6_566 . 10_556 90.00(3) ?
N Br N 6_566 . 10_566 35.19(3) ?
N Br N 9_555 . 9_565 125.19(3) ?
N Br N 9_555 . 10_556 54.81(3) ?
N Br N 9_555 . 10_566 180 ?
N Br N 9_565 . 10_556 180 ?
N Br N 9_565 . 10_566 54.81(3) ?
N Br N 10_556 . 10_566 125.19(3) ?
N C N . . 2_555 180 ?
N C N . . 5_555 90 ?
N C N . . 6_555 90 ?
N C N . . 9_555 90 ?
N C N . . 10_555 90 ?
N C N 2_555 . 5_555 90 ?
N C N 2_555 . 6_555 90 ?
N C N 2_555 . 9_555 90 ?
N C N 2_555 . 10_555 90 ?
N C N 5_555 . 6_555 180 ?
N C N 5_555 . 9_555 90 ?
N C N 5_555 . 10_555 90 ?
N C N 6_555 . 9_555 90 ?
N C N 6_555 . 10_555 90 ?
N C N 9_555 . 10_555 180 ?
Br N Br 5_554 . 5_555 125.19(5) ?
Br N Br 5_554 . 9_545 77.77(2) ?
Br N Br 5_554 . 9_555 77.77(2) ?
Br N C 5_554 . . 117.40(2) ?
Br N N 5_554 . 2_555 117.40(2) ?
Br N N 5_554 . 2_655 62.60(2) ?
Br N N 5_554 . 5_555 108.994(12) ?
Br N N 5_554 . 6_555 108.994(12) ?
Br N N 5_554 . 9_555 162.40(6) ?
Br N N 5_554 . 10_555 72.40(3) ?
Br N Br 5_555 . 9_545 77.77(2) ?
Br N Br 5_555 . 9_555 77.77(2) ?
Br N C 5_555 . . 117.40(2) ?
Br N N 5_555 . 2_555 117.40(2) ?
Br N N 5_555 . 2_655 62.60(2) ?
Br N N 5_555 . 5_555 108.994(12) ?
Br N N 5_555 . 6_555 108.994(12) ?
Br N N 5_555 . 9_555 72.40(3) ?
Br N N 5_555 . 10_555 162.40(6) ?
Br N Br 9_545 . 9_555 125.19(5) ?
Br N C 9_545 . . 117.40(2) ?
Br N N 9_545 . 2_555 117.40(2) ?
Br N N 9_545 . 2_655 62.60(2) ?
Br N N 9_545 . 5_555 162.40(6) ?
Br N N 9_545 . 6_555 72.40(3) ?
Br N N 9_545 . 9_555 108.994(12) ?
Br N N 9_545 . 10_555 108.994(12) ?
Br N C 9_555 . . 117.40(2) ?
Br N N 9_555 . 2_555 117.40(2) ?
Br N N 9_555 . 2_655 62.60(2) ?
Br N N 9_555 . 5_555 72.40(3) ?
Br N N 9_555 . 6_555 162.40(6) ?
Br N N 9_555 . 9_555 108.994(12) ?
Br N N 9_555 . 10_555 108.994(12) ?
C N N . . 2_555 0 ?
C N N . . 2_655 180 ?
C N N . . 5_555 45.00(4) ?
C N N . . 6_555 45.00(4) ?
C N N . . 9_555 45.00(4) ?
C N N . . 10_555 45.00(4) ?
N N N 2_555 . 2_655 180 ?
N N N 2_555 . 5_555 45.00(4) ?
N N N 2_555 . 6_555 45.00(4) ?
N N N 2_555 . 9_555 45.00(4) ?
N N N 2_555 . 10_555 45.00(4) ?
N N N 2_655 . 5_555 135.00(4) ?
N N N 2_655 . 6_555 135.00(4) ?
N N N 2_655 . 9_555 135.00(4) ?
N N N 2_655 . 10_555 135.00(4) ?
N N N 5_555 . 6_555 90.00(8) ?
N N N 5_555 . 9_555 60.00(4) ?
N N N 5_555 . 10_555 60.00(4) ?
N N N 6_555 . 9_555 60.00(4) ?
N N N 6_555 . 10_555 60.00(4) ?
N N N 9_555 . 10_555 90.00(8) ?

loop_
_geom_torsion_atom_site_label_1
_geom_torsion_atom_site_label_2
_geom_torsion_atom_site_label_3
_geom_torsion_atom_site_label_4
_geom_torsion_site_symmetry_1
_geom_torsion_site_symmetry_2
_geom_torsion_site_symmetry_3
_geom_torsion_site_symmetry_4
_geom_torsion
_geom_torsion_publ_flag
? ? ? ? ? ? ? ? ? ?

loop_
_geom_hbond_atom_site_label_D
_geom_hbond_atom_site_label_H
_geom_hbond_atom_site_label_A
_geom_hbond_site_symmetry_D
_geom_hbond_site_symmetry_H
_geom_hbond_site_symmetry_A
_geom_hbond_distance_DH
_geom_hbond_distance_HA
_geom_hbond_distance_DA
_geom_hbond_angle_DHA
_geom_hbond_publ_flag
? ? ? ? ? ? ? ? ? ? ?

loop_
_twin_refln_datum_id
_twin_refln_individual_id
_twin_refln_index_h
_twin_refln_index_k
_twin_refln_index_l
_twin_refln_F_squared_calc
_twin_refln_F_squared_meas
_twin_refln_F_squared_sigma
_twin_refln_include_status
? ? ? ? ? ? ? ? ?

_oxdiff_exptl_absorpt_empirical_full_min 0.854
_oxdiff_exptl_absorpt_empirical_full_max 1.298
_oxdiff_exptl_absorpt_empirical_details 
;
Empirical correction (ABSPACK) includes:
- Absorption correction using spherical harmonics
- Frame scaling
;
_space_group_IT_number           221
_space_group_crystal_system      cubic
_space_group_name_H-M_alt        'P 4/m -3 2/m'
####################################################################### 
# 
# This file contains crystal structure data downloaded from the 
# Cambridge Structural Database (CSD) hosted by the Cambridge 
# Crystallographic Data Centre (CCDC).
# 
# Full information about CCDC data access policies and citation 
# guidelines are available at http://www.ccdc.cam.ac.uk/access/V1 
# 
# Audit and citation data items may have been added by the CCDC. 
# Please retain this information to preserve the provenance of 
# this file and to allow appropriate attribution of the data. 
# 
#######################################################################

data_I_CCDC1
_database_code_depnum_ccdc_archive 'CCDC 2426349'
loop_
_audit_author_name
_audit_author_address
'Adam Balvanz'
;Northwestern University
United States of America
;
_audit_update_record             
;
2025-02-21 deposited with the CCDC.	2025-10-21 downloaded from the CCDC.
;
#=======================================================================

# 5. CHEMICAL DATA

_chemical_name_systematic        
; ?
;
_chemical_name_common            ?
_chemical_formula_moiety         ?
_chemical_formula_structural     ?
_chemical_formula_analytical     ?
_chemical_formula_iupac          ?
_chemical_formula_sum            'C0.888 H0 Br3 N1.759 Sn0.944'
_chemical_formula_weight         387.1
_chemical_melting_point          ?
_chemical_compound_source        ?
_chemical_absolute_configuration .
_chemical_oxdiff_usercomment     (3AMP)(EA)Pb2I7

#=======================================================================

# 6. CRYSTAL DATA

_symmetry_cell_setting           cubic
_symmetry_space_group_name_H-M   'P m -3 m'
_symmetry_space_group_name_Hall  '-P 4;2;3'
_symmetry_Int_Tables_number      221

loop_
_space_group_symop_id
_space_group_symop_operation_xyz
1 x,y,z
2 -x,-y,z
3 -x,y,-z
4 x,-y,-z
5 z,x,y
6 z,-x,-y
7 -z,-x,y
8 -z,x,-y
9 y,z,x
10 -y,z,-x
11 y,-z,-x
12 -y,-z,x
13 y,x,-z
14 -y,-x,-z
15 y,-x,z
16 -y,x,z
17 x,z,-y
18 -x,z,y
19 -x,-z,-y
20 x,-z,y
21 z,y,-x
22 z,-y,x
23 -z,y,x
24 -z,-y,-x
25 -x,-y,-z
26 x,y,-z
27 x,-y,z
28 -x,y,z
29 -z,-x,-y
30 -z,x,y
31 z,x,-y
32 z,-x,y
33 -y,-z,-x
34 y,-z,x
35 -y,z,x
36 y,z,-x
37 -y,-x,z
38 y,x,z
39 -y,x,-z
40 y,-x,-z
41 -x,-z,y
42 x,-z,-y
43 x,z,y
44 -x,z,-y
45 -z,-y,x
46 -z,y,-x
47 z,-y,-x
48 z,y,x

_cell_length_a                   6.0226(7)
_cell_length_b                   6.0226(7)
_cell_length_c                   6.0226(7)
_cell_angle_alpha                90
_cell_angle_beta                 90
_cell_angle_gamma                90
_cell_volume                     218.45(4)

loop_
_twin_individual_id
_twin_individual_mass_fraction_refined
_twin_individual_twin_matrix_11
_twin_individual_twin_matrix_12
_twin_individual_twin_matrix_13
_twin_individual_twin_matrix_21
_twin_individual_twin_matrix_22
_twin_individual_twin_matrix_23
_twin_individual_twin_matrix_31
_twin_individual_twin_matrix_32
_twin_individual_twin_matrix_33
? ? ? ? ? ? ? ? ? ? ?

_cell_formula_units_Z            1

_cell_measurement_reflns_used    323
_cell_measurement_theta_min      3.37
_cell_measurement_theta_max      32.23
_cell_measurement_temperature    296.05(18)

_exptl_crystal_density_diffrn    2.9424
_exptl_crystal_density_meas      ?
_exptl_crystal_density_method    ?
_exptl_crystal_F_000             170

_exptl_absorpt_coefficient_mu    16.394
_exptl_crystal_description       rod
_exptl_crystal_size_max          0.243
_exptl_crystal_size_mid          0.053
_exptl_crystal_size_min          0.053
_exptl_crystal_size_rad          ?
_exptl_crystal_colour            yellow
_exptl_absorpt_correction_type   empirical
_exptl_absorpt_process_details   
;
CrysAlisPro 1.171.43.70a (Rigaku Oxford Diffraction, 2023)
Empirical absorption correction using spherical harmonics,
implemented in SCALE3 ABSPACK scaling algorithm.
;
_exptl_absorpt_correction_T_min  0.155
_exptl_absorpt_correction_T_max  0.576
loop_
_exptl_crystal_face_index_h
_exptl_crystal_face_index_k
_exptl_crystal_face_index_l
_exptl_crystal_face_perp_dist
? ? ? ?

#=======================================================================

# 7. EXPERIMENTAL DATA

_exptl_special_details           ?

_diffrn_ambient_temperature      296.05
_diffrn_ambient_environment      air
_diffrn_source                   'micro-focus sealed X-ray tube'
_diffrn_source_power             ?
_diffrn_source_voltage           ?
_diffrn_source_current           ?
_diffrn_source_type              'PhotonJet (Mo) X-ray Source'
_diffrn_radiation_type           'Mo K\a'
_diffrn_radiation_source         'X-ray tube'
_diffrn_radiation_wavelength     0.71073
_diffrn_radiation_monochromator  mirror
_diffrn_radiation_probe          X-ray
_diffrn_measurement_device       'four-circle diffractometer'
_diffrn_measurement_device_type  
'XtaLAB Synergy, Single source at offset/far, HyPix'
_diffrn_detector                 'Hybrid Pixel Array Detector'
_diffrn_detector_area_resol_mean 10.0000
_diffrn_detector_type            HyPix
_diffrn_measurement_method       '\w scans'
_diffrn_measurement_specimen_support ?
_diffrn_measurement_details      
;
List of Runs (angles in degrees, time in seconds):

  # Type    Start    End  Width  t~exp~   \w     \q     \k     \f   Frames
#--------------------------------------------------------------------------
  1  \w    -48.00  29.00   0.50   25.00    --  -25.30  87.00  77.00  154
  2  \w    -48.00 -23.00   0.50   25.00    --   24.67 -41.00 -77.00   50
;

_diffrn_reflns_number            967
_diffrn_reflns_theta_min         3.38
_diffrn_reflns_theta_max         37.41
_diffrn_reflns_theta_full        37.41
_diffrn_measured_fraction_theta_max 0.99
_diffrn_measured_fraction_theta_full 0.99
_diffrn_reflns_av_R_equivalents  0.0169
_diffrn_reflns_av_unetI/netI     0.0113
_diffrn_reflns_limit_h_min       -9
_diffrn_reflns_limit_h_max       10
_diffrn_reflns_limit_k_min       -6
_diffrn_reflns_limit_k_max       10
_diffrn_reflns_limit_l_min       -9
_diffrn_reflns_limit_l_max       8
_diffrn_reflns_reduction_process ?
_diffrn_reflns_av_sigmaI/netI    0.0243

_diffrn_standards_number         ?
_diffrn_standards_interval_count ?
_diffrn_standards_interval_time  ?
_diffrn_standards_decay_%        ?
_diffrn_orient_matrix_type       
'CrysAlisPro convention (1999,Acta A55,543-557)'
_diffrn_orient_matrix_UB_11      -0.0792830000
_diffrn_orient_matrix_UB_12      0.0868118000
_diffrn_orient_matrix_UB_13      0.0067313000
_diffrn_orient_matrix_UB_21      0.0722471000
_diffrn_orient_matrix_UB_22      0.0604413000
_diffrn_orient_matrix_UB_23      0.0707937000
_diffrn_orient_matrix_UB_31      0.0487282000
_diffrn_orient_matrix_UB_32      0.0517833000
_diffrn_orient_matrix_UB_33      -0.0938268000
loop_
_diffrn_standard_refln_index_h
_diffrn_standard_refln_index_k
_diffrn_standard_refln_index_l
? ? ?

#=======================================================================

# 8. REFINEMENT DATA

_refine_special_details          
; ?
;

_reflns_number_total             152
_reflns_number_gt                82
_reflns_threshold_expression     I>2\s(I)
_reflns_odcompleteness_completeness 100.00
_reflns_odcompleteness_theta     36.23
_reflns_odcompleteness_iscentric 1

_refine_ls_structure_factor_coef Fsqd
_refine_ls_R_factor_gt           0.0586
_refine_ls_wR_factor_gt          0.1835
_refine_ls_R_factor_all          0.0881
_refine_ls_wR_factor_ref         0.1888
_refine_ls_goodness_of_fit_ref   2.65
_refine_ls_goodness_of_fit_gt    3.59
_refine_ls_restrained_S_gt       ?
_refine_ls_restrained_S_all      ?
_refine_ls_number_reflns         152
_refine_ls_number_parameters     7
_refine_ls_number_restraints     1
_refine_ls_number_constraints    0
_refine_ls_weighting_scheme      sigma
_refine_ls_weighting_details     w=1/(\s^2^(I)+0.0016I^2^)
_refine_ls_hydrogen_treatment    constr
_refine_ls_shift/su_max          0.0447
_refine_ls_shift/su_mean         0.0069
_refine_diff_density_max         2.89
_refine_diff_density_min         -1.36
_refine_ls_extinction_method     none
_refine_ls_extinction_coef       ?
_refine_ls_extinction_expression ?
_refine_ls_abs_structure_details ?
_refine_ls_abs_structure_Flack   ?
_refine_ls_abs_structure_Rogers  ?

loop_
_atom_type_symbol
_atom_type_scat_dispersion_real
_atom_type_scat_dispersion_imag
_atom_type_scat_source
C 0.0033 0.0016 'International Tables Vol C tables 4.2.6.8 and 6.1.1.1'
H 0.0000 0.0000 'International Tables Vol C tables 4.2.6.8 and 6.1.1.1'
Br -0.2901 2.4595 'International Tables Vol C tables 4.2.6.8 and 6.1.1.1'
N 0.0061 0.0033 'International Tables Vol C tables 4.2.6.8 and 6.1.1.1'
Sn -0.6537 1.4246 'International Tables Vol C tables 4.2.6.8 and 6.1.1.1'

_computing_data_collection       
'CrysAlisPro system (CCD 43.124a 64-bit (release 23-05-2024))'
_computing_cell_refinement       'CrysAlisPro 1.171.43.70a (Rigaku OD, 2023)'
_computing_data_reduction        'CrysAlisPro 1.171.43.70a (Rigaku OD, 2023)'
_computing_structure_solution    ?
_computing_structure_refinement  ?
_computing_molecular_graphics    ?
_computing_publication_material  ?

loop_
_restr_distance_atom_site_label_1
_restr_distance_site_symmetry_1
_restr_distance_atom_site_label_2
_restr_distance_site_symmetry_2
_restr_distance_target
_restr_distance_target_weight_param
C . N . 1.45 0.001

loop_
_restr_angle_atom_site_label_1
_restr_angle_site_symmetry_1
_restr_angle_atom_site_label_2
_restr_angle_site_symmetry_2
_restr_angle_atom_site_label_3
_restr_angle_site_symmetry_3
_restr_angle_target
_restr_angle_target_weight_param
? ? ? ? ? ? ? ?

loop_
_restr_torsion_atom_site_label_1
_restr_torsion_site_symmetry_1
_restr_torsion_atom_site_label_2
_restr_torsion_site_symmetry_2
_restr_torsion_atom_site_label_3
_restr_torsion_site_symmetry_3
_restr_torsion_atom_site_label_4
_restr_torsion_site_symmetry_4
_restr_torsion_angle_target
_restr_torsion_weight_param
? ? ? ? ? ? ? ? ? ?

loop_
_restr_equal_distance_atom_site_label_1
_restr_equal_distance_site_symmetry_1
_restr_equal_distance_atom_site_label_2
_restr_equal_distance_site_symmetry_2
_restr_equal_distance_class_class_id
_restr_equal_distance_class_target_weight_param
? ? ? ? ? ?

loop_
_restr_equal_angle_atom_site_label_1
_restr_equal_angle_site_symmetry_1
_restr_equal_angle_atom_site_label_2
_restr_equal_angle_site_symmetry_2
_restr_equal_angle_atom_site_label_3
_restr_equal_angle_site_symmetry_3
_restr_equal_angle_class_class_id
_restr_equal_angle_class_target_weight_param
? ? ? ? ? ? ? ?

loop_
_restr_equal_torsion_atom_site_label_1
_restr_equal_torsion_site_symmetry_1
_restr_equal_torsion_atom_site_label_2
_restr_equal_torsion_site_symmetry_2
_restr_equal_torsion_atom_site_label_3
_restr_equal_torsion_site_symmetry_3
_restr_equal_torsion_atom_site_label_4
_restr_equal_torsion_site_symmetry_4
_restr_equal_torsion_class_class_id
_restr_equal_torsion_class_target_weight_param
? ? ? ? ? ? ? ? ? ?


#=======================================================================

# 9. ATOMIC COORDINATES AND DISPLACEMENT PARAMETERS

loop_
_atom_site_label
_atom_site_type_symbol
_atom_site_fract_x
_atom_site_fract_y
_atom_site_fract_z
_atom_site_adp_type
_atom_site_U_iso_or_equiv
_atom_site_site_symmetry_multiplicity
_atom_site_occupancy
_atom_site_calc_flag
_atom_site_refinement_flags
_atom_site_disorder_assembly
_atom_site_disorder_group
Sn Sn 0.5 0.5 0.5 Uani 0.0734(6) 1 0.9441 d . . .
Br Br 0 0.5 0.5 Uani 0.1607(17) 3 1 d . . .
C C 0 0 0 Uiso 0.19(4) 1 0.8882 d . . .
N N 0.2407(4) 0 0 Uiso 0.33(15) 6 0.2931 d . . .

loop_
_atom_site_aniso_label
_atom_site_aniso_type_symbol
_atom_site_aniso_U_11
_atom_site_aniso_U_22
_atom_site_aniso_U_33
_atom_site_aniso_U_12
_atom_site_aniso_U_13
_atom_site_aniso_U_23
Sn Sn 0.0734(11) 0.0734(11) 0.0734(11) 0 0 0
Br Br 0.179(4) 0.151(2) 0.151(2) 0 0 0

loop_
_jana_atom_site_ADP_C_label
_jana_atom_site_ADP_C_type_symbol
_jana_atom_site_ADP_C_111
_jana_atom_site_ADP_C_112
_jana_atom_site_ADP_C_113
_jana_atom_site_ADP_C_122
_jana_atom_site_ADP_C_123
_jana_atom_site_ADP_C_133
_jana_atom_site_ADP_C_222
_jana_atom_site_ADP_C_223
_jana_atom_site_ADP_C_233
_jana_atom_site_ADP_C_333
? ? ? ? ? ? ? ? ? ? ? ?

loop_
_jana_atom_site_ADP_D_label
_jana_atom_site_ADP_D_type_symbol
_jana_atom_site_ADP_D_1111
_jana_atom_site_ADP_D_1112
_jana_atom_site_ADP_D_1113
_jana_atom_site_ADP_D_1122
_jana_atom_site_ADP_D_1123
_jana_atom_site_ADP_D_1133
_jana_atom_site_ADP_D_1222
_jana_atom_site_ADP_D_1223
_jana_atom_site_ADP_D_1233
_jana_atom_site_ADP_D_1333
_jana_atom_site_ADP_D_2222
_jana_atom_site_ADP_D_2223
_jana_atom_site_ADP_D_2233
_jana_atom_site_ADP_D_2333
_jana_atom_site_ADP_D_3333
? ? ? ? ? ? ? ? ? ? ? ? ? ? ? ? ?

loop_
_jana_atom_site_ADP_E_label
_jana_atom_site_ADP_E_type_symbol
_jana_atom_site_ADP_E_11111
_jana_atom_site_ADP_E_11112
_jana_atom_site_ADP_E_11113
_jana_atom_site_ADP_E_11122
_jana_atom_site_ADP_E_11123
_jana_atom_site_ADP_E_11133
_jana_atom_site_ADP_E_11222
_jana_atom_site_ADP_E_11223
_jana_atom_site_ADP_E_11233
_jana_atom_site_ADP_E_11333
_jana_atom_site_ADP_E_12222
_jana_atom_site_ADP_E_12223
_jana_atom_site_ADP_E_12233
_jana_atom_site_ADP_E_12333
_jana_atom_site_ADP_E_13333
_jana_atom_site_ADP_E_22222
_jana_atom_site_ADP_E_22223
_jana_atom_site_ADP_E_22233
_jana_atom_site_ADP_E_22333
_jana_atom_site_ADP_E_23333
_jana_atom_site_ADP_E_33333
? ? ? ? ? ? ? ? ? ? ? ? ? ? ? ? ? ? ? ? ? ? ?

loop_
_jana_atom_site_ADP_F_label
_jana_atom_site_ADP_F_type_symbol
_jana_atom_site_ADP_F_111111
_jana_atom_site_ADP_F_111112
_jana_atom_site_ADP_F_111113
_jana_atom_site_ADP_F_111122
_jana_atom_site_ADP_F_111123
_jana_atom_site_ADP_F_111133
_jana_atom_site_ADP_F_111222
_jana_atom_site_ADP_F_111223
_jana_atom_site_ADP_F_111233
_jana_atom_site_ADP_F_111333
_jana_atom_site_ADP_F_112222
_jana_atom_site_ADP_F_112223
_jana_atom_site_ADP_F_112233
_jana_atom_site_ADP_F_112333
_jana_atom_site_ADP_F_113333
_jana_atom_site_ADP_F_122222
_jana_atom_site_ADP_F_122223
_jana_atom_site_ADP_F_122233
_jana_atom_site_ADP_F_122333
_jana_atom_site_ADP_F_123333
_jana_atom_site_ADP_F_133333
_jana_atom_site_ADP_F_222222
_jana_atom_site_ADP_F_222223
_jana_atom_site_ADP_F_222233
_jana_atom_site_ADP_F_222333
_jana_atom_site_ADP_F_223333
_jana_atom_site_ADP_F_233333
_jana_atom_site_ADP_F_333333
? ? ? ? ? ? ? ? ? ? ? ? ? ? ? ? ? ? ? ? ? ? ? ? ? ? ? ? ? ?


#=======================================================================

# 10. MOLECULAR GEOMETRY


loop_
_geom_bond_atom_site_label_1
_geom_bond_atom_site_label_2
_geom_bond_site_symmetry_1
_geom_bond_site_symmetry_2
_geom_bond_distance
_geom_bond_publ_flag
Sn Br . . 3.0113(7) ?
Sn Br . 1_655 3.0113(7) ?
Sn Br . 5_555 3.0113(7) ?
Sn Br . 5_565 3.0113(7) ?
Sn Br . 9_555 3.0113(7) ?
Sn Br . 9_556 3.0113(7) ?
Br N . 5_555 3.3921(14) ?
Br N . 5_556 3.3921(14) ?
Br N . 6_565 3.3921(14) ?
Br N . 6_566 3.3921(14) ?
Br N . 9_555 3.3921(14) ?
Br N . 9_565 3.3921(14) ?
Br N . 10_556 3.3921(14) ?
Br N . 10_566 3.3921(14) ?
C N . . 1.450(3) ?
C N . 2_555 1.450(3) ?
C N . 5_555 1.450(3) ?
C N . 6_555 1.450(3) ?
C N . 9_555 1.450(3) ?
C N . 10_555 1.450(3) ?
N N . 2_555 2.899(4) ?
N N . 2_655 3.123(4) ?
N N . 5_555 2.050(3) ?
N N . 6_555 2.050(3) ?
N N . 9_555 2.050(3) ?
N N . 10_555 2.050(3) ?

loop_
_geom_angle_atom_site_label_1
_geom_angle_atom_site_label_2
_geom_angle_atom_site_label_3
_geom_angle_site_symmetry_1
_geom_angle_site_symmetry_2
_geom_angle_site_symmetry_3
_geom_angle
_geom_angle_publ_flag
Br Sn Br . . 1_655 180 ?
Br Sn Br . . 5_555 90 ?
Br Sn Br . . 5_565 90 ?
Br Sn Br . . 9_555 90 ?
Br Sn Br . . 9_556 90 ?
Br Sn Br 1_655 . 5_555 90 ?
Br Sn Br 1_655 . 5_565 90 ?
Br Sn Br 1_655 . 9_555 90 ?
Br Sn Br 1_655 . 9_556 90 ?
Br Sn Br 5_555 . 5_565 180 ?
Br Sn Br 5_555 . 9_555 90 ?
Br Sn Br 5_555 . 9_556 90 ?
Br Sn Br 5_565 . 9_555 90 ?
Br Sn Br 5_565 . 9_556 90 ?
Br Sn Br 9_555 . 9_556 180 ?
Sn Br Sn 1_455 . . 180 ?
Sn Br N 1_455 . 5_555 90 ?
Sn Br N 1_455 . 5_556 90 ?
Sn Br N 1_455 . 6_565 90 ?
Sn Br N 1_455 . 6_566 90 ?
Sn Br N 1_455 . 9_555 90 ?
Sn Br N 1_455 . 9_565 90 ?
Sn Br N 1_455 . 10_556 90 ?
Sn Br N 1_455 . 10_566 90 ?
Sn Br N . . 5_555 90 ?
Sn Br N . . 5_556 90 ?
Sn Br N . . 6_565 90 ?
Sn Br N . . 6_566 90 ?
Sn Br N . . 9_555 90 ?
Sn Br N . . 9_565 90 ?
Sn Br N . . 10_556 90 ?
Sn Br N . . 10_566 90 ?
N Br N 5_555 . 5_556 125.18(6) ?
N Br N 5_555 . 6_565 54.82(6) ?
N Br N 5_555 . 6_566 180 ?
N Br N 5_555 . 9_555 35.18(6) ?
N Br N 5_555 . 9_565 90.00(6) ?
N Br N 5_555 . 10_556 90.00(6) ?
N Br N 5_555 . 10_566 144.82(6) ?
N Br N 5_556 . 6_565 180 ?
N Br N 5_556 . 6_566 54.82(6) ?
N Br N 5_556 . 9_555 90.00(6) ?
N Br N 5_556 . 9_565 144.82(6) ?
N Br N 5_556 . 10_556 35.18(6) ?
N Br N 5_556 . 10_566 90.00(6) ?
N Br N 6_565 . 6_566 125.18(6) ?
N Br N 6_565 . 9_555 90.00(6) ?
N Br N 6_565 . 9_565 35.18(6) ?
N Br N 6_565 . 10_556 144.82(6) ?
N Br N 6_565 . 10_566 90.00(6) ?
N Br N 6_566 . 9_555 144.82(6) ?
N Br N 6_566 . 9_565 90.00(6) ?
N Br N 6_566 . 10_556 90.00(6) ?
N Br N 6_566 . 10_566 35.18(6) ?
N Br N 9_555 . 9_565 125.18(6) ?
N Br N 9_555 . 10_556 54.82(6) ?
N Br N 9_555 . 10_566 180 ?
N Br N 9_565 . 10_556 180 ?
N Br N 9_565 . 10_566 54.82(6) ?
N Br N 10_556 . 10_566 125.18(6) ?
N C N . . 2_555 180 ?
N C N . . 5_555 90 ?
N C N . . 6_555 90 ?
N C N . . 9_555 90 ?
N C N . . 10_555 90 ?
N C N 2_555 . 5_555 90 ?
N C N 2_555 . 6_555 90 ?
N C N 2_555 . 9_555 90 ?
N C N 2_555 . 10_555 90 ?
N C N 5_555 . 6_555 180 ?
N C N 5_555 . 9_555 90 ?
N C N 5_555 . 10_555 90 ?
N C N 6_555 . 9_555 90 ?
N C N 6_555 . 10_555 90 ?
N C N 9_555 . 10_555 180 ?
Br N Br 5_554 . 5_555 125.18(8) ?
Br N Br 5_554 . 9_545 77.76(3) ?
Br N Br 5_554 . 9_555 77.76(3) ?
Br N C 5_554 . . 117.41(4) ?
Br N N 5_554 . 2_555 117.41(4) ?
Br N N 5_554 . 2_655 62.59(4) ?
Br N N 5_554 . 5_555 109.00(2) ?
Br N N 5_554 . 6_555 109.00(2) ?
Br N N 5_554 . 9_555 162.41(11) ?
Br N N 5_554 . 10_555 72.41(5) ?
Br N Br 5_555 . 9_545 77.76(3) ?
Br N Br 5_555 . 9_555 77.76(3) ?
Br N C 5_555 . . 117.41(4) ?
Br N N 5_555 . 2_555 117.41(4) ?
Br N N 5_555 . 2_655 62.59(4) ?
Br N N 5_555 . 5_555 109.00(2) ?
Br N N 5_555 . 6_555 109.00(2) ?
Br N N 5_555 . 9_555 72.41(5) ?
Br N N 5_555 . 10_555 162.41(11) ?
Br N Br 9_545 . 9_555 125.18(8) ?
Br N C 9_545 . . 117.41(4) ?
Br N N 9_545 . 2_555 117.41(4) ?
Br N N 9_545 . 2_655 62.59(4) ?
Br N N 9_545 . 5_555 162.41(11) ?
Br N N 9_545 . 6_555 72.41(5) ?
Br N N 9_545 . 9_555 109.00(2) ?
Br N N 9_545 . 10_555 109.00(2) ?
Br N C 9_555 . . 117.41(4) ?
Br N N 9_555 . 2_555 117.41(4) ?
Br N N 9_555 . 2_655 62.59(4) ?
Br N N 9_555 . 5_555 72.41(5) ?
Br N N 9_555 . 6_555 162.41(11) ?
Br N N 9_555 . 9_555 109.00(2) ?
Br N N 9_555 . 10_555 109.00(2) ?
C N N . . 2_555 0 ?
C N N . . 2_655 180 ?
C N N . . 5_555 45.00(7) ?
C N N . . 6_555 45.00(7) ?
C N N . . 9_555 45.00(7) ?
C N N . . 10_555 45.00(7) ?
N N N 2_555 . 2_655 180 ?
N N N 2_555 . 5_555 45.00(7) ?
N N N 2_555 . 6_555 45.00(7) ?
N N N 2_555 . 9_555 45.00(7) ?
N N N 2_555 . 10_555 45.00(7) ?
N N N 2_655 . 5_555 135.00(7) ?
N N N 2_655 . 6_555 135.00(7) ?
N N N 2_655 . 9_555 135.00(7) ?
N N N 2_655 . 10_555 135.00(7) ?
N N N 5_555 . 6_555 90.00(13) ?
N N N 5_555 . 9_555 60.00(7) ?
N N N 5_555 . 10_555 60.00(7) ?
N N N 6_555 . 9_555 60.00(7) ?
N N N 6_555 . 10_555 60.00(7) ?
N N N 9_555 . 10_555 90.00(13) ?

loop_
_geom_torsion_atom_site_label_1
_geom_torsion_atom_site_label_2
_geom_torsion_atom_site_label_3
_geom_torsion_atom_site_label_4
_geom_torsion_site_symmetry_1
_geom_torsion_site_symmetry_2
_geom_torsion_site_symmetry_3
_geom_torsion_site_symmetry_4
_geom_torsion
_geom_torsion_publ_flag
? ? ? ? ? ? ? ? ? ?

loop_
_geom_hbond_atom_site_label_D
_geom_hbond_atom_site_label_H
_geom_hbond_atom_site_label_A
_geom_hbond_site_symmetry_D
_geom_hbond_site_symmetry_H
_geom_hbond_site_symmetry_A
_geom_hbond_distance_DH
_geom_hbond_distance_HA
_geom_hbond_distance_DA
_geom_hbond_angle_DHA
_geom_hbond_publ_flag
? ? ? ? ? ? ? ? ? ? ?

loop_
_twin_refln_datum_id
_twin_refln_individual_id
_twin_refln_index_h
_twin_refln_index_k
_twin_refln_index_l
_twin_refln_F_squared_calc
_twin_refln_F_squared_meas
_twin_refln_F_squared_sigma
_twin_refln_include_status
? ? ? ? ? ? ? ? ?

_oxdiff_exptl_absorpt_empirical_full_min 0.732
_oxdiff_exptl_absorpt_empirical_full_max 1.948
_oxdiff_exptl_absorpt_empirical_details 
;
Empirical correction (ABSPACK) includes:
- Absorption correction using spherical harmonics
- Frame scaling
;
_space_group_IT_number           221
_space_group_crystal_system      cubic
_space_group_name_H-M_alt        'P 4/m -3 2/m'
####################################################################### 
# 
# This file contains crystal structure data downloaded from the 
# Cambridge Structural Database (CSD) hosted by the Cambridge 
# Crystallographic Data Centre (CCDC).
# 
# Full information about CCDC data access policies and citation 
# guidelines are available at http://www.ccdc.cam.ac.uk/access/V1 
# 
# Audit and citation data items may have been added by the CCDC. 
# Please retain this information to preserve the provenance of 
# this file and to allow appropriate attribution of the data. 
# 
#######################################################################

data_I_CCDC2
_database_code_depnum_ccdc_archive 'CCDC 2426359'
loop_
_audit_author_name
_audit_author_address
'Adam Balvanz'
;Northwestern University
United States of America
;
_audit_update_record             
;
2025-02-21 deposited with the CCDC.	2025-10-21 downloaded from the CCDC.
;
#=======================================================================

# 5. CHEMICAL DATA

_chemical_name_systematic        
; ?
;
_chemical_name_common            ?
_chemical_formula_moiety         ?
_chemical_formula_structural     ?
_chemical_formula_analytical     ?
_chemical_formula_iupac          ?
_chemical_formula_sum            'C1.121 H5.602 Br3 N2 Pb0.418 Sn0.522'
_chemical_formula_weight         435.4
_chemical_melting_point          ?
_chemical_compound_source        ?
_chemical_absolute_configuration .

#=======================================================================

# 6. CRYSTAL DATA

_symmetry_cell_setting           cubic
_symmetry_space_group_name_H-M   'P m -3 m'
_symmetry_space_group_name_Hall  '-P 4;2;3'
_symmetry_Int_Tables_number      221

loop_
_space_group_symop_id
_space_group_symop_operation_xyz
1 x,y,z
2 -x,-y,z
3 -x,y,-z
4 x,-y,-z
5 z,x,y
6 z,-x,-y
7 -z,-x,y
8 -z,x,-y
9 y,z,x
10 -y,z,-x
11 y,-z,-x
12 -y,-z,x
13 y,x,-z
14 -y,-x,-z
15 y,-x,z
16 -y,x,z
17 x,z,-y
18 -x,z,y
19 -x,-z,-y
20 x,-z,y
21 z,y,-x
22 z,-y,x
23 -z,y,x
24 -z,-y,-x
25 -x,-y,-z
26 x,y,-z
27 x,-y,z
28 -x,y,z
29 -z,-x,-y
30 -z,x,y
31 z,x,-y
32 z,-x,y
33 -y,-z,-x
34 y,-z,x
35 -y,z,x
36 y,z,-x
37 -y,-x,z
38 y,x,z
39 -y,x,-z
40 y,-x,-z
41 -x,-z,y
42 x,-z,-y
43 x,z,y
44 -x,z,-y
45 -z,-y,x
46 -z,y,-x
47 z,-y,-x
48 z,y,x

_cell_length_a                   6.0075(7)
_cell_length_b                   6.0075(7)
_cell_length_c                   6.0075(7)
_cell_angle_alpha                90
_cell_angle_beta                 90
_cell_angle_gamma                90
_cell_volume                     216.81(4)

loop_
_twin_individual_id
_twin_individual_mass_fraction_refined
_twin_individual_twin_matrix_11
_twin_individual_twin_matrix_12
_twin_individual_twin_matrix_13
_twin_individual_twin_matrix_21
_twin_individual_twin_matrix_22
_twin_individual_twin_matrix_23
_twin_individual_twin_matrix_31
_twin_individual_twin_matrix_32
_twin_individual_twin_matrix_33
? ? ? ? ? ? ? ? ? ? ?

_cell_formula_units_Z            1

_cell_measurement_reflns_used    342
_cell_measurement_theta_min      3.38
_cell_measurement_theta_max      30.31
_cell_measurement_temperature    296.45(10)


_exptl_crystal_density_diffrn    3.3348
_exptl_crystal_density_meas      ?
_exptl_crystal_density_method    ?
_exptl_crystal_F_000             183

_exptl_absorpt_coefficient_mu    23.412
_exptl_crystal_description       irregular
_exptl_crystal_size_max          0.252
_exptl_crystal_size_mid          0.125
_exptl_crystal_size_min          0.074
_exptl_crystal_size_rad          ?
_exptl_crystal_colour            red
_exptl_absorpt_correction_type   empirical
_exptl_absorpt_process_details   
;
CrysAlisPro 1.171.43.70a (Rigaku Oxford Diffraction, 2023)
Empirical absorption correction using spherical harmonics,
implemented in SCALE3 ABSPACK scaling algorithm.
;
_exptl_absorpt_correction_T_min  0.079
_exptl_absorpt_correction_T_max  0.220
loop_
_exptl_crystal_face_index_h
_exptl_crystal_face_index_k
_exptl_crystal_face_index_l
_exptl_crystal_face_perp_dist
? ? ? ?

#=======================================================================

# 7. EXPERIMENTAL DATA

_exptl_special_details           ?

_diffrn_ambient_temperature      296.45
_diffrn_ambient_environment      air
_diffrn_source                   'micro-focus sealed X-ray tube'
_diffrn_source_power             ?
_diffrn_source_voltage           ?
_diffrn_source_current           ?
_diffrn_source_type              'PhotonJet (Mo) X-ray Source'
_diffrn_radiation_type           'Mo K\a'
_diffrn_radiation_source         'X-ray tube'
_diffrn_radiation_wavelength     0.71073
_diffrn_radiation_monochromator  mirror
_diffrn_radiation_probe          X-ray
_diffrn_measurement_device       'four-circle diffractometer'
_diffrn_measurement_device_type  
'XtaLAB Synergy, Single source at offset/far, HyPix'
_diffrn_detector                 'Hybrid Pixel Array Detector'
_diffrn_detector_area_resol_mean 10.0000
_diffrn_detector_type            HyPix
_diffrn_measurement_method       '\w scans'
_diffrn_measurement_specimen_support ?
_diffrn_measurement_details      
;
List of Runs (angles in degrees, time in seconds):

  # Type    Start    End  Width  t~exp~   \w     \q     \k     \f   Frames
#--------------------------------------------------------------------------
  1  \w    -42.00  38.00   0.50   20.00    --   24.67 -82.00 -39.00  160
;

_diffrn_reflns_number            752
_diffrn_reflns_theta_min         3.39
_diffrn_reflns_theta_max         37.52
_diffrn_reflns_theta_full        37.52
_diffrn_measured_fraction_theta_max 0.99
_diffrn_measured_fraction_theta_full 0.99
_diffrn_reflns_av_R_equivalents  0.0122
_diffrn_reflns_av_unetI/netI     0.0094
_diffrn_reflns_limit_h_min       -10
_diffrn_reflns_limit_h_max       4
_diffrn_reflns_limit_k_min       -9
_diffrn_reflns_limit_k_max       3
_diffrn_reflns_limit_l_min       -5
_diffrn_reflns_limit_l_max       9
_diffrn_reflns_reduction_process ?
_diffrn_reflns_av_sigmaI/netI    0.0180

_diffrn_standards_number         ?
_diffrn_standards_interval_count ?
_diffrn_standards_interval_time  ?
_diffrn_standards_decay_%        ?
_diffrn_orient_matrix_type       
'CrysAlisPro convention (1999,Acta A55,543-557)'
_diffrn_orient_matrix_UB_11      0.0040125000
_diffrn_orient_matrix_UB_12      -0.0577506000
_diffrn_orient_matrix_UB_13      0.1028919000
_diffrn_orient_matrix_UB_21      0.0965125000
_diffrn_orient_matrix_UB_22      0.0608608000
_diffrn_orient_matrix_UB_23      0.0302358000
_diffrn_orient_matrix_UB_31      -0.0679327000
_diffrn_orient_matrix_UB_32      0.0830929000
_diffrn_orient_matrix_UB_33      0.0493126000
loop_
_diffrn_standard_refln_index_h
_diffrn_standard_refln_index_k
_diffrn_standard_refln_index_l
? ? ?

#=======================================================================

# 8. REFINEMENT DATA

_refine_special_details          
; ?
;

_reflns_number_total             151
_reflns_number_gt                114
_reflns_threshold_expression     I>2\s(I)
_reflns_odcompleteness_completeness 100.00
_reflns_odcompleteness_theta     36.23
_reflns_odcompleteness_iscentric 1

_refine_ls_structure_factor_coef Fsqd
_refine_ls_R_factor_gt           0.0327
_refine_ls_wR_factor_gt          0.0795
_refine_ls_R_factor_all          0.0467
_refine_ls_wR_factor_ref         0.0834
_refine_ls_goodness_of_fit_ref   1.35
_refine_ls_goodness_of_fit_gt    1.50
_refine_ls_restrained_S_gt       ?
_refine_ls_restrained_S_all      ?
_refine_ls_number_reflns         151
_refine_ls_number_parameters     7
_refine_ls_number_restraints     1
_refine_ls_number_constraints    2
_refine_ls_weighting_scheme      sigma
_refine_ls_weighting_details     w=1/(\s^2^(I)+0.0016I^2^)
_refine_ls_hydrogen_treatment    constr
_refine_ls_shift/su_max          0.0488
_refine_ls_shift/su_mean         0.0154
_refine_diff_density_max         0.89
_refine_diff_density_min         -0.37
_refine_ls_extinction_method     none
_refine_ls_extinction_coef       ?
_refine_ls_extinction_expression ?
_refine_ls_abs_structure_details ?
_refine_ls_abs_structure_Flack   ?
_refine_ls_abs_structure_Rogers  ?

loop_
_atom_type_symbol
_atom_type_scat_dispersion_real
_atom_type_scat_dispersion_imag
_atom_type_scat_source
C 0.0033 0.0016 'International Tables Vol C tables 4.2.6.8 and 6.1.1.1'
H 0.0000 0.0000 'International Tables Vol C tables 4.2.6.8 and 6.1.1.1'
Br -0.2901 2.4595 'International Tables Vol C tables 4.2.6.8 and 6.1.1.1'
N 0.0061 0.0033 'International Tables Vol C tables 4.2.6.8 and 6.1.1.1'
Pb -3.3944 10.1111 'International Tables Vol C tables 4.2.6.8 and 6.1.1.1'
Sn -0.6537 1.4246 'International Tables Vol C tables 4.2.6.8 and 6.1.1.1'

_computing_data_collection       
'CrysAlisPro system (CCD 43.124a 64-bit (release 23-05-2024))'
_computing_cell_refinement       'CrysAlisPro 1.171.43.70a (Rigaku OD, 2023)'
_computing_data_reduction        'CrysAlisPro 1.171.43.70a (Rigaku OD, 2023)'
_computing_structure_solution    ?
_computing_structure_refinement  ?
_computing_molecular_graphics    ?
_computing_publication_material  ?

loop_
_restr_distance_atom_site_label_1
_restr_distance_site_symmetry_1
_restr_distance_atom_site_label_2
_restr_distance_site_symmetry_2
_restr_distance_target
_restr_distance_target_weight_param
C . N . 1.45 0.001

loop_
_restr_angle_atom_site_label_1
_restr_angle_site_symmetry_1
_restr_angle_atom_site_label_2
_restr_angle_site_symmetry_2
_restr_angle_atom_site_label_3
_restr_angle_site_symmetry_3
_restr_angle_target
_restr_angle_target_weight_param
? ? ? ? ? ? ? ?

loop_
_restr_torsion_atom_site_label_1
_restr_torsion_site_symmetry_1
_restr_torsion_atom_site_label_2
_restr_torsion_site_symmetry_2
_restr_torsion_atom_site_label_3
_restr_torsion_site_symmetry_3
_restr_torsion_atom_site_label_4
_restr_torsion_site_symmetry_4
_restr_torsion_angle_target
_restr_torsion_weight_param
? ? ? ? ? ? ? ? ? ?

loop_
_restr_equal_distance_atom_site_label_1
_restr_equal_distance_site_symmetry_1
_restr_equal_distance_atom_site_label_2
_restr_equal_distance_site_symmetry_2
_restr_equal_distance_class_class_id
_restr_equal_distance_class_target_weight_param
? ? ? ? ? ?

loop_
_restr_equal_angle_atom_site_label_1
_restr_equal_angle_site_symmetry_1
_restr_equal_angle_atom_site_label_2
_restr_equal_angle_site_symmetry_2
_restr_equal_angle_atom_site_label_3
_restr_equal_angle_site_symmetry_3
_restr_equal_angle_class_class_id
_restr_equal_angle_class_target_weight_param
? ? ? ? ? ? ? ?

loop_
_restr_equal_torsion_atom_site_label_1
_restr_equal_torsion_site_symmetry_1
_restr_equal_torsion_atom_site_label_2
_restr_equal_torsion_site_symmetry_2
_restr_equal_torsion_atom_site_label_3
_restr_equal_torsion_site_symmetry_3
_restr_equal_torsion_atom_site_label_4
_restr_equal_torsion_site_symmetry_4
_restr_equal_torsion_class_class_id
_restr_equal_torsion_class_target_weight_param
? ? ? ? ? ? ? ? ? ?


#=======================================================================

# 9. ATOMIC COORDINATES AND DISPLACEMENT PARAMETERS

loop_
_atom_site_label
_atom_site_type_symbol
_atom_site_fract_x
_atom_site_fract_y
_atom_site_fract_z
_atom_site_adp_type
_atom_site_U_iso_or_equiv
_atom_site_site_symmetry_multiplicity
_atom_site_occupancy
_atom_site_calc_flag
_atom_site_refinement_flags
_atom_site_disorder_assembly
_atom_site_disorder_group
Pb Pb 0.5 0.5 0.5 Uani 0.0560(2) 1 0.4175 d . . .
Sn Sn 0.5 0.5 0.5 Uani 0.0560(2) 1 0.5222 d . . .
Br Br 0 0.5 0.5 Uani 0.1158(6) 3 1 d . . .
C C 0 0 0 Uiso 0.23(4) 1 0.8795 d . . .
N N 0.2413(2) 0 0 Uiso 0.20(4) 6 0.2902 d . . .

loop_
_atom_site_aniso_label
_atom_site_aniso_type_symbol
_atom_site_aniso_U_11
_atom_site_aniso_U_22
_atom_site_aniso_U_33
_atom_site_aniso_U_12
_atom_site_aniso_U_13
_atom_site_aniso_U_23
Pb Pb 0.0560(4) 0.0560(4) 0.0560(4) 0 0 0
Sn Sn 0.0560(4) 0.0560(4) 0.0560(4) 0 0 0
Br Br 0.0794(10) 0.1340(10) 0.1340(10) 0 0 0

loop_
_jana_atom_site_ADP_C_label
_jana_atom_site_ADP_C_type_symbol
_jana_atom_site_ADP_C_111
_jana_atom_site_ADP_C_112
_jana_atom_site_ADP_C_113
_jana_atom_site_ADP_C_122
_jana_atom_site_ADP_C_123
_jana_atom_site_ADP_C_133
_jana_atom_site_ADP_C_222
_jana_atom_site_ADP_C_223
_jana_atom_site_ADP_C_233
_jana_atom_site_ADP_C_333
? ? ? ? ? ? ? ? ? ? ? ?

loop_
_jana_atom_site_ADP_D_label
_jana_atom_site_ADP_D_type_symbol
_jana_atom_site_ADP_D_1111
_jana_atom_site_ADP_D_1112
_jana_atom_site_ADP_D_1113
_jana_atom_site_ADP_D_1122
_jana_atom_site_ADP_D_1123
_jana_atom_site_ADP_D_1133
_jana_atom_site_ADP_D_1222
_jana_atom_site_ADP_D_1223
_jana_atom_site_ADP_D_1233
_jana_atom_site_ADP_D_1333
_jana_atom_site_ADP_D_2222
_jana_atom_site_ADP_D_2223
_jana_atom_site_ADP_D_2233
_jana_atom_site_ADP_D_2333
_jana_atom_site_ADP_D_3333
? ? ? ? ? ? ? ? ? ? ? ? ? ? ? ? ?

loop_
_jana_atom_site_ADP_E_label
_jana_atom_site_ADP_E_type_symbol
_jana_atom_site_ADP_E_11111
_jana_atom_site_ADP_E_11112
_jana_atom_site_ADP_E_11113
_jana_atom_site_ADP_E_11122
_jana_atom_site_ADP_E_11123
_jana_atom_site_ADP_E_11133
_jana_atom_site_ADP_E_11222
_jana_atom_site_ADP_E_11223
_jana_atom_site_ADP_E_11233
_jana_atom_site_ADP_E_11333
_jana_atom_site_ADP_E_12222
_jana_atom_site_ADP_E_12223
_jana_atom_site_ADP_E_12233
_jana_atom_site_ADP_E_12333
_jana_atom_site_ADP_E_13333
_jana_atom_site_ADP_E_22222
_jana_atom_site_ADP_E_22223
_jana_atom_site_ADP_E_22233
_jana_atom_site_ADP_E_22333
_jana_atom_site_ADP_E_23333
_jana_atom_site_ADP_E_33333
? ? ? ? ? ? ? ? ? ? ? ? ? ? ? ? ? ? ? ? ? ? ?

loop_
_jana_atom_site_ADP_F_label
_jana_atom_site_ADP_F_type_symbol
_jana_atom_site_ADP_F_111111
_jana_atom_site_ADP_F_111112
_jana_atom_site_ADP_F_111113
_jana_atom_site_ADP_F_111122
_jana_atom_site_ADP_F_111123
_jana_atom_site_ADP_F_111133
_jana_atom_site_ADP_F_111222
_jana_atom_site_ADP_F_111223
_jana_atom_site_ADP_F_111233
_jana_atom_site_ADP_F_111333
_jana_atom_site_ADP_F_112222
_jana_atom_site_ADP_F_112223
_jana_atom_site_ADP_F_112233
_jana_atom_site_ADP_F_112333
_jana_atom_site_ADP_F_113333
_jana_atom_site_ADP_F_122222
_jana_atom_site_ADP_F_122223
_jana_atom_site_ADP_F_122233
_jana_atom_site_ADP_F_122333
_jana_atom_site_ADP_F_123333
_jana_atom_site_ADP_F_133333
_jana_atom_site_ADP_F_222222
_jana_atom_site_ADP_F_222223
_jana_atom_site_ADP_F_222233
_jana_atom_site_ADP_F_222333
_jana_atom_site_ADP_F_223333
_jana_atom_site_ADP_F_233333
_jana_atom_site_ADP_F_333333
? ? ? ? ? ? ? ? ? ? ? ? ? ? ? ? ? ? ? ? ? ? ? ? ? ? ? ? ? ?


#=======================================================================

# 10. MOLECULAR GEOMETRY


loop_
_geom_bond_atom_site_label_1
_geom_bond_atom_site_label_2
_geom_bond_site_symmetry_1
_geom_bond_site_symmetry_2
_geom_bond_distance
_geom_bond_publ_flag
Pb Sn . . 0 ?
Pb Br . . 3.0038(7) ?
Pb Br . 1_655 3.0038(7) ?
Pb Br . 5_555 3.0038(7) ?
Pb Br . 5_565 3.0038(7) ?
Pb Br . 9_555 3.0038(7) ?
Pb Br . 9_556 3.0038(7) ?
Sn Br . . 3.0038(7) ?
Sn Br . 1_655 3.0038(7) ?
Sn Br . 5_555 3.0038(7) ?
Sn Br . 5_565 3.0038(7) ?
Sn Br . 9_555 3.0038(7) ?
Sn Br . 9_556 3.0038(7) ?
Br N . 5_555 3.3819(9) ?
Br N . 5_556 3.3819(9) ?
Br N . 6_565 3.3819(9) ?
Br N . 6_566 3.3819(9) ?
Br N . 9_555 3.3819(9) ?
Br N . 9_565 3.3819(9) ?
Br N . 10_556 3.3819(9) ?
Br N . 10_566 3.3819(9) ?
C N . . 1.4498(14) ?
C N . 2_555 1.4498(14) ?
C N . 5_555 1.4498(14) ?
C N . 6_555 1.4498(14) ?
C N . 9_555 1.4498(14) ?
C N . 10_555 1.4498(14) ?
N N . 2_555 2.900(2) ?
N N . 2_655 3.108(2) ?
N N . 5_555 2.0503(14) ?
N N . 6_555 2.0503(14) ?
N N . 9_555 2.0503(14) ?
N N . 10_555 2.0503(14) ?

loop_
_geom_angle_atom_site_label_1
_geom_angle_atom_site_label_2
_geom_angle_atom_site_label_3
_geom_angle_site_symmetry_1
_geom_angle_site_symmetry_2
_geom_angle_site_symmetry_3
_geom_angle
_geom_angle_publ_flag
Sn Pb Br . . . 0 ?
Sn Pb Br . . 1_655 0 ?
Sn Pb Br . . 5_555 0 ?
Sn Pb Br . . 5_565 0 ?
Sn Pb Br . . 9_555 0 ?
Sn Pb Br . . 9_556 0 ?
Br Pb Br . . 1_655 180 ?
Br Pb Br . . 5_555 90 ?
Br Pb Br . . 5_565 90 ?
Br Pb Br . . 9_555 90 ?
Br Pb Br . . 9_556 90 ?
Br Pb Br 1_655 . 5_555 90 ?
Br Pb Br 1_655 . 5_565 90 ?
Br Pb Br 1_655 . 9_555 90 ?
Br Pb Br 1_655 . 9_556 90 ?
Br Pb Br 5_555 . 5_565 180 ?
Br Pb Br 5_555 . 9_555 90 ?
Br Pb Br 5_555 . 9_556 90 ?
Br Pb Br 5_565 . 9_555 90 ?
Br Pb Br 5_565 . 9_556 90 ?
Br Pb Br 9_555 . 9_556 180 ?
Pb Sn Br . . . 0 ?
Pb Sn Br . . 1_655 0 ?
Pb Sn Br . . 5_555 0 ?
Pb Sn Br . . 5_565 0 ?
Pb Sn Br . . 9_555 0 ?
Pb Sn Br . . 9_556 0 ?
Br Sn Br . . 1_655 180 ?
Br Sn Br . . 5_555 90 ?
Br Sn Br . . 5_565 90 ?
Br Sn Br . . 9_555 90 ?
Br Sn Br . . 9_556 90 ?
Br Sn Br 1_655 . 5_555 90 ?
Br Sn Br 1_655 . 5_565 90 ?
Br Sn Br 1_655 . 9_555 90 ?
Br Sn Br 1_655 . 9_556 90 ?
Br Sn Br 5_555 . 5_565 180 ?
Br Sn Br 5_555 . 9_555 90 ?
Br Sn Br 5_555 . 9_556 90 ?
Br Sn Br 5_565 . 9_555 90 ?
Br Sn Br 5_565 . 9_556 90 ?
Br Sn Br 9_555 . 9_556 180 ?
Pb Br Pb 1_455 . . 180 ?
Pb Br Sn 1_455 . 1_455 0 ?
Pb Br Sn 1_455 . . 180 ?
Pb Br N 1_455 . 5_555 90 ?
Pb Br N 1_455 . 5_556 90 ?
Pb Br N 1_455 . 6_565 90 ?
Pb Br N 1_455 . 6_566 90 ?
Pb Br N 1_455 . 9_555 90 ?
Pb Br N 1_455 . 9_565 90 ?
Pb Br N 1_455 . 10_556 90 ?
Pb Br N 1_455 . 10_566 90 ?
Pb Br Sn . . 1_455 180 ?
Pb Br Sn . . . 0 ?
Pb Br N . . 5_555 90 ?
Pb Br N . . 5_556 90 ?
Pb Br N . . 6_565 90 ?
Pb Br N . . 6_566 90 ?
Pb Br N . . 9_555 90 ?
Pb Br N . . 9_565 90 ?
Pb Br N . . 10_556 90 ?
Pb Br N . . 10_566 90 ?
Sn Br Sn 1_455 . . 180 ?
Sn Br N 1_455 . 5_555 90 ?
Sn Br N 1_455 . 5_556 90 ?
Sn Br N 1_455 . 6_565 90 ?
Sn Br N 1_455 . 6_566 90 ?
Sn Br N 1_455 . 9_555 90 ?
Sn Br N 1_455 . 9_565 90 ?
Sn Br N 1_455 . 10_556 90 ?
Sn Br N 1_455 . 10_566 90 ?
Sn Br N . . 5_555 90 ?
Sn Br N . . 5_556 90 ?
Sn Br N . . 6_565 90 ?
Sn Br N . . 6_566 90 ?
Sn Br N . . 9_555 90 ?
Sn Br N . . 9_565 90 ?
Sn Br N . . 10_556 90 ?
Sn Br N . . 10_566 90 ?
N Br N 5_555 . 5_556 125.29(3) ?
N Br N 5_555 . 6_565 54.71(3) ?
N Br N 5_555 . 6_566 180 ?
N Br N 5_555 . 9_555 35.29(3) ?
N Br N 5_555 . 9_565 90.00(3) ?
N Br N 5_555 . 10_556 90.00(3) ?
N Br N 5_555 . 10_566 144.71(3) ?
N Br N 5_556 . 6_565 180 ?
N Br N 5_556 . 6_566 54.71(3) ?
N Br N 5_556 . 9_555 90.00(3) ?
N Br N 5_556 . 9_565 144.71(3) ?
N Br N 5_556 . 10_556 35.29(3) ?
N Br N 5_556 . 10_566 90.00(3) ?
N Br N 6_565 . 6_566 125.29(3) ?
N Br N 6_565 . 9_555 90.00(3) ?
N Br N 6_565 . 9_565 35.29(3) ?
N Br N 6_565 . 10_556 144.71(3) ?
N Br N 6_565 . 10_566 90.00(3) ?
N Br N 6_566 . 9_555 144.71(3) ?
N Br N 6_566 . 9_565 90.00(3) ?
N Br N 6_566 . 10_556 90.00(3) ?
N Br N 6_566 . 10_566 35.29(3) ?
N Br N 9_555 . 9_565 125.29(3) ?
N Br N 9_555 . 10_556 54.71(3) ?
N Br N 9_555 . 10_566 180 ?
N Br N 9_565 . 10_556 180 ?
N Br N 9_565 . 10_566 54.71(3) ?
N Br N 10_556 . 10_566 125.29(3) ?
N C N . . 2_555 180 ?
N C N . . 5_555 90 ?
N C N . . 6_555 90 ?
N C N . . 9_555 90 ?
N C N . . 10_555 90 ?
N C N 2_555 . 5_555 90 ?
N C N 2_555 . 6_555 90 ?
N C N 2_555 . 9_555 90 ?
N C N 2_555 . 10_555 90 ?
N C N 5_555 . 6_555 180 ?
N C N 5_555 . 9_555 90 ?
N C N 5_555 . 10_555 90 ?
N C N 6_555 . 9_555 90 ?
N C N 6_555 . 10_555 90 ?
N C N 9_555 . 10_555 180 ?
Br N Br 5_554 . 5_555 125.29(4) ?
Br N Br 5_554 . 9_545 77.811(17) ?
Br N Br 5_554 . 9_555 77.811(17) ?
Br N C 5_554 . . 117.35(2) ?
Br N N 5_554 . 2_555 117.35(2) ?
Br N N 5_554 . 2_655 62.65(2) ?
Br N N 5_554 . 5_555 108.960(11) ?
Br N N 5_554 . 6_555 108.960(11) ?
Br N N 5_554 . 9_555 162.35(5) ?
Br N N 5_554 . 10_555 72.35(3) ?
Br N Br 5_555 . 9_545 77.811(17) ?
Br N Br 5_555 . 9_555 77.811(17) ?
Br N C 5_555 . . 117.35(2) ?
Br N N 5_555 . 2_555 117.35(2) ?
Br N N 5_555 . 2_655 62.65(2) ?
Br N N 5_555 . 5_555 108.960(11) ?
Br N N 5_555 . 6_555 108.960(11) ?
Br N N 5_555 . 9_555 72.35(3) ?
Br N N 5_555 . 10_555 162.35(5) ?
Br N Br 9_545 . 9_555 125.29(4) ?
Br N C 9_545 . . 117.35(2) ?
Br N N 9_545 . 2_555 117.35(2) ?
Br N N 9_545 . 2_655 62.65(2) ?
Br N N 9_545 . 5_555 162.35(5) ?
Br N N 9_545 . 6_555 72.35(3) ?
Br N N 9_545 . 9_555 108.960(11) ?
Br N N 9_545 . 10_555 108.960(11) ?
Br N C 9_555 . . 117.35(2) ?
Br N N 9_555 . 2_555 117.35(2) ?
Br N N 9_555 . 2_655 62.65(2) ?
Br N N 9_555 . 5_555 72.35(3) ?
Br N N 9_555 . 6_555 162.35(5) ?
Br N N 9_555 . 9_555 108.960(11) ?
Br N N 9_555 . 10_555 108.960(11) ?
C N N . . 2_555 0 ?
C N N . . 2_655 180 ?
C N N . . 5_555 45.00(4) ?
C N N . . 6_555 45.00(4) ?
C N N . . 9_555 45.00(4) ?
C N N . . 10_555 45.00(4) ?
N N N 2_555 . 2_655 180 ?
N N N 2_555 . 5_555 45.00(4) ?
N N N 2_555 . 6_555 45.00(4) ?
N N N 2_555 . 9_555 45.00(4) ?
N N N 2_555 . 10_555 45.00(4) ?
N N N 2_655 . 5_555 135.00(4) ?
N N N 2_655 . 6_555 135.00(4) ?
N N N 2_655 . 9_555 135.00(4) ?
N N N 2_655 . 10_555 135.00(4) ?
N N N 5_555 . 6_555 90.00(7) ?
N N N 5_555 . 9_555 60.00(4) ?
N N N 5_555 . 10_555 60.00(4) ?
N N N 6_555 . 9_555 60.00(4) ?
N N N 6_555 . 10_555 60.00(4) ?
N N N 9_555 . 10_555 90.00(7) ?

loop_
_geom_torsion_atom_site_label_1
_geom_torsion_atom_site_label_2
_geom_torsion_atom_site_label_3
_geom_torsion_atom_site_label_4
_geom_torsion_site_symmetry_1
_geom_torsion_site_symmetry_2
_geom_torsion_site_symmetry_3
_geom_torsion_site_symmetry_4
_geom_torsion
_geom_torsion_publ_flag
? ? ? ? ? ? ? ? ? ?

loop_
_geom_hbond_atom_site_label_D
_geom_hbond_atom_site_label_H
_geom_hbond_atom_site_label_A
_geom_hbond_site_symmetry_D
_geom_hbond_site_symmetry_H
_geom_hbond_site_symmetry_A
_geom_hbond_distance_DH
_geom_hbond_distance_HA
_geom_hbond_distance_DA
_geom_hbond_angle_DHA
_geom_hbond_publ_flag
? ? ? ? ? ? ? ? ? ? ?

loop_
_twin_refln_datum_id
_twin_refln_individual_id
_twin_refln_index_h
_twin_refln_index_k
_twin_refln_index_l
_twin_refln_F_squared_calc
_twin_refln_F_squared_meas
_twin_refln_F_squared_sigma
_twin_refln_include_status
? ? ? ? ? ? ? ? ?

_oxdiff_exptl_absorpt_empirical_full_min 0.705
_oxdiff_exptl_absorpt_empirical_full_max 2.640
_oxdiff_exptl_absorpt_empirical_details 
;
Empirical correction (ABSPACK) includes:
- Absorption correction using spherical harmonics
- Frame scaling
;
_space_group_IT_number           221
_space_group_crystal_system      cubic
_space_group_name_H-M_alt        'P 4/m -3 2/m'
####################################################################### 
# 
# This file contains crystal structure data downloaded from the 
# Cambridge Structural Database (CSD) hosted by the Cambridge 
# Crystallographic Data Centre (CCDC).
# 
# Full information about CCDC data access policies and citation 
# guidelines are available at http://www.ccdc.cam.ac.uk/access/V1 
# 
# Audit and citation data items may have been added by the CCDC. 
# Please retain this information to preserve the provenance of 
# this file and to allow appropriate attribution of the data. 
# 
#######################################################################

data_I_CCDC3
_database_code_depnum_ccdc_archive 'CCDC 2426362'
loop_
_audit_author_name
_audit_author_address
'Adam Balvanz'
;Northwestern University
United States of America
;
_audit_update_record             
;
2025-02-21 deposited with the CCDC.	2025-10-21 downloaded from the CCDC.
;
#=======================================================================

# 5. CHEMICAL DATA

_chemical_name_systematic        
; ?
;
_chemical_name_common            ?
_chemical_formula_moiety         ?
_chemical_formula_structural     ?
_chemical_formula_analytical     ?
_chemical_formula_iupac          ?
_chemical_formula_sum            'C1.356 H6.78 Br3 N2 Pb0.422 Sn0.4'
_chemical_formula_weight         425.8
_chemical_melting_point          ?
_chemical_compound_source        ?
_chemical_absolute_configuration .

#=======================================================================

# 6. CRYSTAL DATA

_symmetry_cell_setting           cubic
_symmetry_space_group_name_H-M   'P m -3 m'
_symmetry_space_group_name_Hall  '-P 4;2;3'
_symmetry_Int_Tables_number      221

loop_
_space_group_symop_id
_space_group_symop_operation_xyz
1 x,y,z
2 -x,-y,z
3 -x,y,-z
4 x,-y,-z
5 z,x,y
6 z,-x,-y
7 -z,-x,y
8 -z,x,-y
9 y,z,x
10 -y,z,-x
11 y,-z,-x
12 -y,-z,x
13 y,x,-z
14 -y,-x,-z
15 y,-x,z
16 -y,x,z
17 x,z,-y
18 -x,z,y
19 -x,-z,-y
20 x,-z,y
21 z,y,-x
22 z,-y,x
23 -z,y,x
24 -z,-y,-x
25 -x,-y,-z
26 x,y,-z
27 x,-y,z
28 -x,y,z
29 -z,-x,-y
30 -z,x,y
31 z,x,-y
32 z,-x,y
33 -y,-z,-x
34 y,-z,x
35 -y,z,x
36 y,z,-x
37 -y,-x,z
38 y,x,z
39 -y,x,-z
40 y,-x,-z
41 -x,-z,y
42 x,-z,-y
43 x,z,y
44 -x,z,-y
45 -z,-y,x
46 -z,y,-x
47 z,-y,-x
48 z,y,x

_cell_length_a                   6.0315(10)
_cell_length_b                   6.0315(10)
_cell_length_c                   6.0315(10)
_cell_angle_alpha                90
_cell_angle_beta                 90
_cell_angle_gamma                90
_cell_volume                     219.42(6)

loop_
_twin_individual_id
_twin_individual_mass_fraction_refined
_twin_individual_twin_matrix_11
_twin_individual_twin_matrix_12
_twin_individual_twin_matrix_13
_twin_individual_twin_matrix_21
_twin_individual_twin_matrix_22
_twin_individual_twin_matrix_23
_twin_individual_twin_matrix_31
_twin_individual_twin_matrix_32
_twin_individual_twin_matrix_33
? ? ? ? ? ? ? ? ? ? ?

_cell_formula_units_Z            1

_cell_measurement_reflns_used    216
_cell_measurement_theta_min      3.37
_cell_measurement_theta_max      25.35
_cell_measurement_temperature    296.25(10)


_exptl_crystal_density_diffrn    3.2221
_exptl_crystal_density_meas      ?
_exptl_crystal_density_method    ?
_exptl_crystal_F_000             172

_exptl_absorpt_coefficient_mu    22.872
_exptl_crystal_description       irregular
_exptl_crystal_size_max          0.084
_exptl_crystal_size_mid          0.066
_exptl_crystal_size_min          0.053
_exptl_crystal_size_rad          ?
_exptl_crystal_colour            yellow
_exptl_absorpt_correction_type   empirical
_exptl_absorpt_process_details   
;
CrysAlisPro 1.171.43.70a (Rigaku Oxford Diffraction, 2023)
Empirical absorption correction using spherical harmonics,
implemented in SCALE3 ABSPACK scaling algorithm.
;
_exptl_absorpt_correction_T_min  0.318
_exptl_absorpt_correction_T_max  0.417
loop_
_exptl_crystal_face_index_h
_exptl_crystal_face_index_k
_exptl_crystal_face_index_l
_exptl_crystal_face_perp_dist
? ? ? ?

#=======================================================================

# 7. EXPERIMENTAL DATA

_exptl_special_details           ?

_diffrn_ambient_temperature      296.25
_diffrn_ambient_environment      air
_diffrn_source                   'micro-focus sealed X-ray tube'
_diffrn_source_power             ?
_diffrn_source_voltage           ?
_diffrn_source_current           ?
_diffrn_source_type              'PhotonJet (Mo) X-ray Source'
_diffrn_radiation_type           'Mo K\a'
_diffrn_radiation_source         'X-ray tube'
_diffrn_radiation_wavelength     0.71073
_diffrn_radiation_monochromator  mirror
_diffrn_radiation_probe          X-ray
_diffrn_measurement_device       'four-circle diffractometer'
_diffrn_measurement_device_type  
'XtaLAB Synergy, Single source at offset/far, HyPix'
_diffrn_detector                 'Hybrid Pixel Array Detector'
_diffrn_detector_area_resol_mean 10.0000
_diffrn_detector_type            HyPix
_diffrn_measurement_method       '\w scans'
_diffrn_measurement_specimen_support ?
_diffrn_measurement_details      
;
List of Runs (angles in degrees, time in seconds):

  # Type    Start    End  Width  t~exp~   \w     \q     \k     \f   Frames
#--------------------------------------------------------------------------
  1  \w    -32.00  47.00   0.50   25.00    --  -25.30  76.00 168.00  158
;

_diffrn_reflns_number            755
_diffrn_reflns_theta_min         3.38
_diffrn_reflns_theta_max         37.34
_diffrn_reflns_theta_full        37.05
_diffrn_measured_fraction_theta_max 0.97
_diffrn_measured_fraction_theta_full 0.98
_diffrn_reflns_av_R_equivalents  0.031
_diffrn_reflns_av_unetI/netI     0.021
_diffrn_reflns_limit_h_min       -10
_diffrn_reflns_limit_h_max       4
_diffrn_reflns_limit_k_min       -10
_diffrn_reflns_limit_k_max       5
_diffrn_reflns_limit_l_min       -5
_diffrn_reflns_limit_l_max       8
_diffrn_reflns_reduction_process ?
_diffrn_reflns_av_sigmaI/netI    0.0427

_diffrn_standards_number         ?
_diffrn_standards_interval_count ?
_diffrn_standards_interval_time  ?
_diffrn_standards_decay_%        ?
_diffrn_orient_matrix_type       
'CrysAlisPro convention (1999,Acta A55,543-557)'
_diffrn_orient_matrix_UB_11      0.0766060000
_diffrn_orient_matrix_UB_12      0.0749480000
_diffrn_orient_matrix_UB_13      -0.0484734000
_diffrn_orient_matrix_UB_21      0.0812422000
_diffrn_orient_matrix_UB_22      -0.0850046000
_diffrn_orient_matrix_UB_23      -0.0031692000
_diffrn_orient_matrix_UB_31      -0.0371559000
_diffrn_orient_matrix_UB_32      -0.0314932000
_diffrn_orient_matrix_UB_33      -0.1069843000
loop_
_diffrn_standard_refln_index_h
_diffrn_standard_refln_index_k
_diffrn_standard_refln_index_l
? ? ?

#=======================================================================

# 8. REFINEMENT DATA

_refine_special_details          
; ?
;

_reflns_number_total             150
_reflns_number_gt                75
_reflns_threshold_expression     I>2\s(I)
_reflns_odcompleteness_completeness 99.32
_reflns_odcompleteness_theta     36.23
_reflns_odcompleteness_iscentric 1

_refine_ls_structure_factor_coef Fsqd
_refine_ls_R_factor_gt           0.0481
_refine_ls_wR_factor_gt          0.1186
_refine_ls_R_factor_all          0.0983
_refine_ls_wR_factor_ref         0.1270
_refine_ls_goodness_of_fit_ref   1.58
_refine_ls_goodness_of_fit_gt    2.14
_refine_ls_restrained_S_gt       ?
_refine_ls_restrained_S_all      ?
_refine_ls_number_reflns         150
_refine_ls_number_parameters     7
_refine_ls_number_restraints     1
_refine_ls_number_constraints    2
_refine_ls_weighting_scheme      sigma
_refine_ls_weighting_details     w=1/(\s^2^(I)+0.0016I^2^)
_refine_ls_hydrogen_treatment    constr
_refine_ls_shift/su_max          0.0492
_refine_ls_shift/su_mean         0.0083
_refine_diff_density_max         3.98
_refine_diff_density_min         -0.97
_refine_ls_extinction_method     none
_refine_ls_extinction_coef       ?
_refine_ls_extinction_expression ?
_refine_ls_abs_structure_details ?
_refine_ls_abs_structure_Flack   ?
_refine_ls_abs_structure_Rogers  ?

loop_
_atom_type_symbol
_atom_type_scat_dispersion_real
_atom_type_scat_dispersion_imag
_atom_type_scat_source
C 0.0033 0.0016 'International Tables Vol C tables 4.2.6.8 and 6.1.1.1'
H 0.0000 0.0000 'International Tables Vol C tables 4.2.6.8 and 6.1.1.1'
Br -0.2901 2.4595 'International Tables Vol C tables 4.2.6.8 and 6.1.1.1'
N 0.0061 0.0033 'International Tables Vol C tables 4.2.6.8 and 6.1.1.1'
Pb -3.3944 10.1111 'International Tables Vol C tables 4.2.6.8 and 6.1.1.1'
Sn -0.6537 1.4246 'International Tables Vol C tables 4.2.6.8 and 6.1.1.1'

_computing_data_collection       
'CrysAlisPro system (CCD 43.124a 64-bit (release 23-05-2024))'
_computing_cell_refinement       'CrysAlisPro 1.171.43.70a (Rigaku OD, 2023)'
_computing_data_reduction        'CrysAlisPro 1.171.43.70a (Rigaku OD, 2023)'
_computing_structure_solution    ?
_computing_structure_refinement  ?
_computing_molecular_graphics    ?
_computing_publication_material  ?

loop_
_restr_distance_atom_site_label_1
_restr_distance_site_symmetry_1
_restr_distance_atom_site_label_2
_restr_distance_site_symmetry_2
_restr_distance_target
_restr_distance_target_weight_param
C . N . 1.45 0.001

loop_
_restr_angle_atom_site_label_1
_restr_angle_site_symmetry_1
_restr_angle_atom_site_label_2
_restr_angle_site_symmetry_2
_restr_angle_atom_site_label_3
_restr_angle_site_symmetry_3
_restr_angle_target
_restr_angle_target_weight_param
? ? ? ? ? ? ? ?

loop_
_restr_torsion_atom_site_label_1
_restr_torsion_site_symmetry_1
_restr_torsion_atom_site_label_2
_restr_torsion_site_symmetry_2
_restr_torsion_atom_site_label_3
_restr_torsion_site_symmetry_3
_restr_torsion_atom_site_label_4
_restr_torsion_site_symmetry_4
_restr_torsion_angle_target
_restr_torsion_weight_param
? ? ? ? ? ? ? ? ? ?

loop_
_restr_equal_distance_atom_site_label_1
_restr_equal_distance_site_symmetry_1
_restr_equal_distance_atom_site_label_2
_restr_equal_distance_site_symmetry_2
_restr_equal_distance_class_class_id
_restr_equal_distance_class_target_weight_param
? ? ? ? ? ?

loop_
_restr_equal_angle_atom_site_label_1
_restr_equal_angle_site_symmetry_1
_restr_equal_angle_atom_site_label_2
_restr_equal_angle_site_symmetry_2
_restr_equal_angle_atom_site_label_3
_restr_equal_angle_site_symmetry_3
_restr_equal_angle_class_class_id
_restr_equal_angle_class_target_weight_param
? ? ? ? ? ? ? ?

loop_
_restr_equal_torsion_atom_site_label_1
_restr_equal_torsion_site_symmetry_1
_restr_equal_torsion_atom_site_label_2
_restr_equal_torsion_site_symmetry_2
_restr_equal_torsion_atom_site_label_3
_restr_equal_torsion_site_symmetry_3
_restr_equal_torsion_atom_site_label_4
_restr_equal_torsion_site_symmetry_4
_restr_equal_torsion_class_class_id
_restr_equal_torsion_class_target_weight_param
? ? ? ? ? ? ? ? ? ?


#=======================================================================

# 9. ATOMIC COORDINATES AND DISPLACEMENT PARAMETERS

loop_
_atom_site_label
_atom_site_type_symbol
_atom_site_fract_x
_atom_site_fract_y
_atom_site_fract_z
_atom_site_adp_type
_atom_site_U_iso_or_equiv
_atom_site_site_symmetry_multiplicity
_atom_site_occupancy
_atom_site_calc_flag
_atom_site_refinement_flags
_atom_site_disorder_assembly
_atom_site_disorder_group
Pb Pb 0.5 0.5 0.5 Uani 0.0709(5) 1 0.4225 d . . .
Sn Sn 0.5 0.5 0.5 Uani 0.0709(5) 1 0.3995 d . . .
Br Br 0 0.5 0.5 Uani 0.1427(10) 3 1 d . . .
C C 0 0 0 Uiso 0.18(4) 1 0.6442 d . . .
N N 0.2404(3) 0 0 Uiso 0.24(8) 6 0.2125 d . . .

loop_
_atom_site_aniso_label
_atom_site_aniso_type_symbol
_atom_site_aniso_U_11
_atom_site_aniso_U_22
_atom_site_aniso_U_33
_atom_site_aniso_U_12
_atom_site_aniso_U_13
_atom_site_aniso_U_23
Pb Pb 0.0709(8) 0.0709(8) 0.0709(8) 0 0 0
Sn Sn 0.0709(8) 0.0709(8) 0.0709(8) 0 0 0
Br Br 0.0979(17) 0.1651(18) 0.1651(18) 0 0 0

loop_
_jana_atom_site_ADP_C_label
_jana_atom_site_ADP_C_type_symbol
_jana_atom_site_ADP_C_111
_jana_atom_site_ADP_C_112
_jana_atom_site_ADP_C_113
_jana_atom_site_ADP_C_122
_jana_atom_site_ADP_C_123
_jana_atom_site_ADP_C_133
_jana_atom_site_ADP_C_222
_jana_atom_site_ADP_C_223
_jana_atom_site_ADP_C_233
_jana_atom_site_ADP_C_333
? ? ? ? ? ? ? ? ? ? ? ?

loop_
_jana_atom_site_ADP_D_label
_jana_atom_site_ADP_D_type_symbol
_jana_atom_site_ADP_D_1111
_jana_atom_site_ADP_D_1112
_jana_atom_site_ADP_D_1113
_jana_atom_site_ADP_D_1122
_jana_atom_site_ADP_D_1123
_jana_atom_site_ADP_D_1133
_jana_atom_site_ADP_D_1222
_jana_atom_site_ADP_D_1223
_jana_atom_site_ADP_D_1233
_jana_atom_site_ADP_D_1333
_jana_atom_site_ADP_D_2222
_jana_atom_site_ADP_D_2223
_jana_atom_site_ADP_D_2233
_jana_atom_site_ADP_D_2333
_jana_atom_site_ADP_D_3333
? ? ? ? ? ? ? ? ? ? ? ? ? ? ? ? ?

loop_
_jana_atom_site_ADP_E_label
_jana_atom_site_ADP_E_type_symbol
_jana_atom_site_ADP_E_11111
_jana_atom_site_ADP_E_11112
_jana_atom_site_ADP_E_11113
_jana_atom_site_ADP_E_11122
_jana_atom_site_ADP_E_11123
_jana_atom_site_ADP_E_11133
_jana_atom_site_ADP_E_11222
_jana_atom_site_ADP_E_11223
_jana_atom_site_ADP_E_11233
_jana_atom_site_ADP_E_11333
_jana_atom_site_ADP_E_12222
_jana_atom_site_ADP_E_12223
_jana_atom_site_ADP_E_12233
_jana_atom_site_ADP_E_12333
_jana_atom_site_ADP_E_13333
_jana_atom_site_ADP_E_22222
_jana_atom_site_ADP_E_22223
_jana_atom_site_ADP_E_22233
_jana_atom_site_ADP_E_22333
_jana_atom_site_ADP_E_23333
_jana_atom_site_ADP_E_33333
? ? ? ? ? ? ? ? ? ? ? ? ? ? ? ? ? ? ? ? ? ? ?

loop_
_jana_atom_site_ADP_F_label
_jana_atom_site_ADP_F_type_symbol
_jana_atom_site_ADP_F_111111
_jana_atom_site_ADP_F_111112
_jana_atom_site_ADP_F_111113
_jana_atom_site_ADP_F_111122
_jana_atom_site_ADP_F_111123
_jana_atom_site_ADP_F_111133
_jana_atom_site_ADP_F_111222
_jana_atom_site_ADP_F_111223
_jana_atom_site_ADP_F_111233
_jana_atom_site_ADP_F_111333
_jana_atom_site_ADP_F_112222
_jana_atom_site_ADP_F_112223
_jana_atom_site_ADP_F_112233
_jana_atom_site_ADP_F_112333
_jana_atom_site_ADP_F_113333
_jana_atom_site_ADP_F_122222
_jana_atom_site_ADP_F_122223
_jana_atom_site_ADP_F_122233
_jana_atom_site_ADP_F_122333
_jana_atom_site_ADP_F_123333
_jana_atom_site_ADP_F_133333
_jana_atom_site_ADP_F_222222
_jana_atom_site_ADP_F_222223
_jana_atom_site_ADP_F_222233
_jana_atom_site_ADP_F_222333
_jana_atom_site_ADP_F_223333
_jana_atom_site_ADP_F_233333
_jana_atom_site_ADP_F_333333
? ? ? ? ? ? ? ? ? ? ? ? ? ? ? ? ? ? ? ? ? ? ? ? ? ? ? ? ? ?


#=======================================================================

# 10. MOLECULAR GEOMETRY


loop_
_geom_bond_atom_site_label_1
_geom_bond_atom_site_label_2
_geom_bond_site_symmetry_1
_geom_bond_site_symmetry_2
_geom_bond_distance
_geom_bond_publ_flag
Pb Sn . . 0 ?
Pb Br . . 3.0157(10) ?
Pb Br . 1_655 3.0157(10) ?
Pb Br . 5_555 3.0157(10) ?
Pb Br . 5_565 3.0157(10) ?
Pb Br . 9_555 3.0157(10) ?
Pb Br . 9_556 3.0157(10) ?
Sn Br . . 3.0157(10) ?
Sn Br . 1_655 3.0157(10) ?
Sn Br . 5_555 3.0157(10) ?
Sn Br . 5_565 3.0157(10) ?
Sn Br . 9_555 3.0157(10) ?
Sn Br . 9_556 3.0157(10) ?
Br N . 5_555 3.3981(12) ?
Br N . 5_556 3.3981(12) ?
Br N . 6_565 3.3981(12) ?
Br N . 6_566 3.3981(12) ?
Br N . 9_555 3.3981(12) ?
Br N . 9_565 3.3981(12) ?
Br N . 10_556 3.3981(12) ?
Br N . 10_566 3.3981(12) ?
C N . . 1.4499(17) ?
C N . 2_555 1.4499(17) ?
C N . 5_555 1.4499(17) ?
C N . 6_555 1.4499(17) ?
C N . 9_555 1.4499(17) ?
C N . 10_555 1.4499(17) ?
N N . 2_555 2.900(2) ?
N N . 2_655 3.132(2) ?
N N . 5_555 2.0504(17) ?
N N . 6_555 2.0504(17) ?
N N . 9_555 2.0504(17) ?
N N . 10_555 2.0504(17) ?

loop_
_geom_angle_atom_site_label_1
_geom_angle_atom_site_label_2
_geom_angle_atom_site_label_3
_geom_angle_site_symmetry_1
_geom_angle_site_symmetry_2
_geom_angle_site_symmetry_3
_geom_angle
_geom_angle_publ_flag
Sn Pb Br . . . 0 ?
Sn Pb Br . . 1_655 0 ?
Sn Pb Br . . 5_555 0 ?
Sn Pb Br . . 5_565 0 ?
Sn Pb Br . . 9_555 0 ?
Sn Pb Br . . 9_556 0 ?
Br Pb Br . . 1_655 180 ?
Br Pb Br . . 5_555 90 ?
Br Pb Br . . 5_565 90 ?
Br Pb Br . . 9_555 90 ?
Br Pb Br . . 9_556 90 ?
Br Pb Br 1_655 . 5_555 90 ?
Br Pb Br 1_655 . 5_565 90 ?
Br Pb Br 1_655 . 9_555 90 ?
Br Pb Br 1_655 . 9_556 90 ?
Br Pb Br 5_555 . 5_565 180 ?
Br Pb Br 5_555 . 9_555 90 ?
Br Pb Br 5_555 . 9_556 90 ?
Br Pb Br 5_565 . 9_555 90 ?
Br Pb Br 5_565 . 9_556 90 ?
Br Pb Br 9_555 . 9_556 180 ?
Pb Sn Br . . . 0 ?
Pb Sn Br . . 1_655 0 ?
Pb Sn Br . . 5_555 0 ?
Pb Sn Br . . 5_565 0 ?
Pb Sn Br . . 9_555 0 ?
Pb Sn Br . . 9_556 0 ?
Br Sn Br . . 1_655 180 ?
Br Sn Br . . 5_555 90 ?
Br Sn Br . . 5_565 90 ?
Br Sn Br . . 9_555 90 ?
Br Sn Br . . 9_556 90 ?
Br Sn Br 1_655 . 5_555 90 ?
Br Sn Br 1_655 . 5_565 90 ?
Br Sn Br 1_655 . 9_555 90 ?
Br Sn Br 1_655 . 9_556 90 ?
Br Sn Br 5_555 . 5_565 180 ?
Br Sn Br 5_555 . 9_555 90 ?
Br Sn Br 5_555 . 9_556 90 ?
Br Sn Br 5_565 . 9_555 90 ?
Br Sn Br 5_565 . 9_556 90 ?
Br Sn Br 9_555 . 9_556 180 ?
Pb Br Pb 1_455 . . 180 ?
Pb Br Sn 1_455 . 1_455 0 ?
Pb Br Sn 1_455 . . 180 ?
Pb Br N 1_455 . 5_555 90 ?
Pb Br N 1_455 . 5_556 90 ?
Pb Br N 1_455 . 6_565 90 ?
Pb Br N 1_455 . 6_566 90 ?
Pb Br N 1_455 . 9_555 90 ?
Pb Br N 1_455 . 9_565 90 ?
Pb Br N 1_455 . 10_556 90 ?
Pb Br N 1_455 . 10_566 90 ?
Pb Br Sn . . 1_455 180 ?
Pb Br Sn . . . 0 ?
Pb Br N . . 5_555 90 ?
Pb Br N . . 5_556 90 ?
Pb Br N . . 6_565 90 ?
Pb Br N . . 6_566 90 ?
Pb Br N . . 9_555 90 ?
Pb Br N . . 9_565 90 ?
Pb Br N . . 10_556 90 ?
Pb Br N . . 10_566 90 ?
Sn Br Sn 1_455 . . 180 ?
Sn Br N 1_455 . 5_555 90 ?
Sn Br N 1_455 . 5_556 90 ?
Sn Br N 1_455 . 6_565 90 ?
Sn Br N 1_455 . 6_566 90 ?
Sn Br N 1_455 . 9_555 90 ?
Sn Br N 1_455 . 9_565 90 ?
Sn Br N 1_455 . 10_556 90 ?
Sn Br N 1_455 . 10_566 90 ?
Sn Br N . . 5_555 90 ?
Sn Br N . . 5_556 90 ?
Sn Br N . . 6_565 90 ?
Sn Br N . . 6_566 90 ?
Sn Br N . . 9_555 90 ?
Sn Br N . . 9_565 90 ?
Sn Br N . . 10_556 90 ?
Sn Br N . . 10_566 90 ?
N Br N 5_555 . 5_556 125.12(4) ?
N Br N 5_555 . 6_565 54.88(4) ?
N Br N 5_555 . 6_566 180 ?
N Br N 5_555 . 9_555 35.12(3) ?
N Br N 5_555 . 9_565 90.00(4) ?
N Br N 5_555 . 10_556 90.00(4) ?
N Br N 5_555 . 10_566 144.88(3) ?
N Br N 5_556 . 6_565 180 ?
N Br N 5_556 . 6_566 54.88(4) ?
N Br N 5_556 . 9_555 90.00(4) ?
N Br N 5_556 . 9_565 144.88(3) ?
N Br N 5_556 . 10_556 35.12(3) ?
N Br N 5_556 . 10_566 90.00(4) ?
N Br N 6_565 . 6_566 125.12(4) ?
N Br N 6_565 . 9_555 90.00(4) ?
N Br N 6_565 . 9_565 35.12(3) ?
N Br N 6_565 . 10_556 144.88(3) ?
N Br N 6_565 . 10_566 90.00(4) ?
N Br N 6_566 . 9_555 144.88(3) ?
N Br N 6_566 . 9_565 90.00(4) ?
N Br N 6_566 . 10_556 90.00(4) ?
N Br N 6_566 . 10_566 35.12(3) ?
N Br N 9_555 . 9_565 125.12(4) ?
N Br N 9_555 . 10_556 54.88(4) ?
N Br N 9_555 . 10_566 180 ?
N Br N 9_565 . 10_556 180 ?
N Br N 9_565 . 10_566 54.88(4) ?
N Br N 10_556 . 10_566 125.12(4) ?
N C N . . 2_555 180 ?
N C N . . 5_555 90 ?
N C N . . 6_555 90 ?
N C N . . 9_555 90 ?
N C N . . 10_555 90 ?
N C N 2_555 . 5_555 90 ?
N C N 2_555 . 6_555 90 ?
N C N 2_555 . 9_555 90 ?
N C N 2_555 . 10_555 90 ?
N C N 5_555 . 6_555 180 ?
N C N 5_555 . 9_555 90 ?
N C N 5_555 . 10_555 90 ?
N C N 6_555 . 9_555 90 ?
N C N 6_555 . 10_555 90 ?
N C N 9_555 . 10_555 180 ?
Br N Br 5_554 . 5_555 125.12(5) ?
Br N Br 5_554 . 9_545 77.74(2) ?
Br N Br 5_554 . 9_555 77.74(2) ?
Br N C 5_554 . . 117.44(2) ?
Br N N 5_554 . 2_555 117.44(2) ?
Br N N 5_554 . 2_655 62.56(2) ?
Br N N 5_554 . 5_555 109.017(13) ?
Br N N 5_554 . 6_555 109.017(13) ?
Br N N 5_554 . 9_555 162.44(6) ?
Br N N 5_554 . 10_555 72.44(3) ?
Br N Br 5_555 . 9_545 77.74(2) ?
Br N Br 5_555 . 9_555 77.74(2) ?
Br N C 5_555 . . 117.44(2) ?
Br N N 5_555 . 2_555 117.44(2) ?
Br N N 5_555 . 2_655 62.56(2) ?
Br N N 5_555 . 5_555 109.017(13) ?
Br N N 5_555 . 6_555 109.017(13) ?
Br N N 5_555 . 9_555 72.44(3) ?
Br N N 5_555 . 10_555 162.44(6) ?
Br N Br 9_545 . 9_555 125.12(5) ?
Br N C 9_545 . . 117.44(2) ?
Br N N 9_545 . 2_555 117.44(2) ?
Br N N 9_545 . 2_655 62.56(2) ?
Br N N 9_545 . 5_555 162.44(6) ?
Br N N 9_545 . 6_555 72.44(3) ?
Br N N 9_545 . 9_555 109.017(13) ?
Br N N 9_545 . 10_555 109.017(13) ?
Br N C 9_555 . . 117.44(2) ?
Br N N 9_555 . 2_555 117.44(2) ?
Br N N 9_555 . 2_655 62.56(2) ?
Br N N 9_555 . 5_555 72.44(3) ?
Br N N 9_555 . 6_555 162.44(6) ?
Br N N 9_555 . 9_555 109.017(13) ?
Br N N 9_555 . 10_555 109.017(13) ?
C N N . . 2_555 0 ?
C N N . . 2_655 180 ?
C N N . . 5_555 45.00(4) ?
C N N . . 6_555 45.00(4) ?
C N N . . 9_555 45.00(4) ?
C N N . . 10_555 45.00(4) ?
N N N 2_555 . 2_655 180 ?
N N N 2_555 . 5_555 45.00(4) ?
N N N 2_555 . 6_555 45.00(4) ?
N N N 2_555 . 9_555 45.00(4) ?
N N N 2_555 . 10_555 45.00(4) ?
N N N 2_655 . 5_555 135.00(4) ?
N N N 2_655 . 6_555 135.00(4) ?
N N N 2_655 . 9_555 135.00(4) ?
N N N 2_655 . 10_555 135.00(4) ?
N N N 5_555 . 6_555 90.00(8) ?
N N N 5_555 . 9_555 60.00(4) ?
N N N 5_555 . 10_555 60.00(4) ?
N N N 6_555 . 9_555 60.00(4) ?
N N N 6_555 . 10_555 60.00(4) ?
N N N 9_555 . 10_555 90.00(8) ?

loop_
_geom_torsion_atom_site_label_1
_geom_torsion_atom_site_label_2
_geom_torsion_atom_site_label_3
_geom_torsion_atom_site_label_4
_geom_torsion_site_symmetry_1
_geom_torsion_site_symmetry_2
_geom_torsion_site_symmetry_3
_geom_torsion_site_symmetry_4
_geom_torsion
_geom_torsion_publ_flag
? ? ? ? ? ? ? ? ? ?

loop_
_geom_hbond_atom_site_label_D
_geom_hbond_atom_site_label_H
_geom_hbond_atom_site_label_A
_geom_hbond_site_symmetry_D
_geom_hbond_site_symmetry_H
_geom_hbond_site_symmetry_A
_geom_hbond_distance_DH
_geom_hbond_distance_HA
_geom_hbond_distance_DA
_geom_hbond_angle_DHA
_geom_hbond_publ_flag
? ? ? ? ? ? ? ? ? ? ?

loop_
_twin_refln_datum_id
_twin_refln_individual_id
_twin_refln_index_h
_twin_refln_index_k
_twin_refln_index_l
_twin_refln_F_squared_calc
_twin_refln_F_squared_meas
_twin_refln_F_squared_sigma
_twin_refln_include_status
? ? ? ? ? ? ? ? ?

_oxdiff_exptl_absorpt_empirical_full_min 0.889
_oxdiff_exptl_absorpt_empirical_full_max 1.178
_oxdiff_exptl_absorpt_empirical_details 
;
Empirical correction (ABSPACK) includes:
- Absorption correction using spherical harmonics
- Frame scaling
;
_space_group_IT_number           221
_space_group_crystal_system      cubic
_space_group_name_H-M_alt        'P 4/m -3 2/m'
####################################################################### 
# 
# This file contains crystal structure data downloaded from the 
# Cambridge Structural Database (CSD) hosted by the Cambridge 
# Crystallographic Data Centre (CCDC).
# 
# Full information about CCDC data access policies and citation 
# guidelines are available at http://www.ccdc.cam.ac.uk/access/V1 
# 
# Audit and citation data items may have been added by the CCDC. 
# Please retain this information to preserve the provenance of 
# this file and to allow appropriate attribution of the data. 
# 
#######################################################################

data_full_CCDC2
_database_code_depnum_ccdc_archive 'CCDC 2426358'
loop_
_audit_author_name
_audit_author_address
'Adam Balvanz'
;Northwestern University
United States of America
;
_audit_update_record             
;
2025-02-21 deposited with the CCDC.	2025-10-21 downloaded from the CCDC.
;
_audit_creation_date             2024-10-29
_audit_creation_method           
;
Olex2 1.5
(compiled 2023.08.24 svn.re1ec1418 for OlexSys, GUI svn.r6817)
;
_shelx_SHELXL_version_number     2018/1
_chemical_name_common            ?
_chemical_name_systematic        ?
_chemical_formula_moiety         'Br3 Pb0.5 Sn0.5, 4(C0.25 N0.5)'
_chemical_formula_sum            'C Br3 N2 Pb0.50 Sn0.50'
_chemical_formula_weight         442.70
_chemical_melting_point          ?
loop_
_atom_type_symbol
_atom_type_description
_atom_type_scat_dispersion_real
_atom_type_scat_dispersion_imag
_atom_type_scat_source
Br Br 0.1872 1.6557 'International Tables Vol C Tables 4.2.6.8 and 6.1.1.4'
C C 0.0013 0.0009 'International Tables Vol C Tables 4.2.6.8 and 6.1.1.4'
N N 0.0030 0.0020 'International Tables Vol C Tables 4.2.6.8 and 6.1.1.4'
Pb Pb -1.0526 6.9588 'International Tables Vol C Tables 4.2.6.8 and 6.1.1.4'
Sn Sn -1.1290 0.9349 'International Tables Vol C Tables 4.2.6.8 and 6.1.1.4'

_shelx_space_group_comment       
;
The symmetry employed for this shelxl refinement is uniquely defined
by the following loop, which should always be used as a source of
symmetry information in preference to the above space-group names.
They are only intended as comments.
;
_space_group_crystal_system      cubic
_space_group_IT_number           221
_space_group_name_H-M_alt        'P m -3 m'
_space_group_name_Hall           '-P 4 2 3'
loop_
_space_group_symop_operation_xyz
'x, y, z'
'-x, -y, z'
'-x, y, -z'
'x, -y, -z'
'z, x, y'
'z, -x, -y'
'-z, -x, y'
'-z, x, -y'
'y, z, x'
'-y, z, -x'
'y, -z, -x'
'-y, -z, x'
'y, x, -z'
'-y, -x, -z'
'y, -x, z'
'-y, x, z'
'x, z, -y'
'-x, z, y'
'-x, -z, -y'
'x, -z, y'
'z, y, -x'
'z, -y, x'
'-z, y, x'
'-z, -y, -x'
'-x, -y, -z'
'x, y, -z'
'x, -y, z'
'-x, y, z'
'-z, -x, -y'
'-z, x, y'
'z, x, -y'
'z, -x, y'
'-y, -z, -x'
'y, -z, x'
'-y, z, x'
'y, z, -x'
'-y, -x, z'
'y, x, z'
'-y, x, -z'
'y, -x, -z'
'-x, -z, y'
'x, -z, -y'
'x, z, y'
'-x, z, -y'
'-z, -y, x'
'-z, y, -x'
'z, -y, -x'
'z, y, x'

_cell_length_a                   5.9617(18)
_cell_length_b                   5.9617(18)
_cell_length_c                   5.9617(18)
_cell_angle_alpha                90
_cell_angle_beta                 90
_cell_angle_gamma                90
_cell_volume                     211.89(19)
_cell_formula_units_Z            1
_cell_measurement_reflns_used    3787
_cell_measurement_temperature    295
_cell_measurement_theta_max      23.84
_cell_measurement_theta_min      2.69
_shelx_estimated_absorpt_T_max   0.204
_shelx_estimated_absorpt_T_min   0.167
_exptl_absorpt_coefficient_mu    13.687
_exptl_absorpt_correction_T_max  0.1972
_exptl_absorpt_correction_T_min  0.1557
_exptl_absorpt_correction_type   empirical
_exptl_absorpt_process_details   
;
STOE LANA, absorption correction by scaling of reflection intensities.
J. Koziskova, F. Hahn, J. Richter, J. Kozisek, "Comparison of different
absorption corrections on the model structure of tetrakis(\m~2~-acetato)-
diaqua-di-copper(II)", Acta Chimica Slovaca, vol. 9, no. 2, 2016, pp. 136 - 140.
;
_exptl_crystal_colour            yellow
_exptl_crystal_colour_primary    yellow
_exptl_crystal_density_diffrn    3.469
_exptl_crystal_density_meas      ?
_exptl_crystal_density_method    ?
_exptl_crystal_description       irregular
_exptl_crystal_F_000             191
_exptl_crystal_size_max          0.204
_exptl_crystal_size_mid          0.198
_exptl_crystal_size_min          0.17
_exptl_transmission_factor_max   ?
_exptl_transmission_factor_min   ?
_diffrn_reflns_av_R_equivalents  0.0166
_diffrn_reflns_av_unetI/netI     0.0086
_diffrn_reflns_Laue_measured_fraction_full 1.000
_diffrn_reflns_Laue_measured_fraction_max 1.000
_diffrn_reflns_limit_h_max       7
_diffrn_reflns_limit_h_min       -8
_diffrn_reflns_limit_k_max       8
_diffrn_reflns_limit_k_min       -7
_diffrn_reflns_limit_l_max       7
_diffrn_reflns_limit_l_min       -8
_diffrn_reflns_number            820
_diffrn_reflns_point_group_measured_fraction_full 1.000
_diffrn_reflns_point_group_measured_fraction_max 1.000
_diffrn_reflns_theta_full        19.664
_diffrn_reflns_theta_max         24.879
_diffrn_reflns_theta_min         2.696
_diffrn_ambient_temperature      295
_diffrn_detector_area_resol_mean ?
_diffrn_measured_fraction_theta_full 1.000
_diffrn_measured_fraction_theta_max 1.000
_diffrn_measurement_device_type  'STOE STADIVARI'
_diffrn_measurement_method       ?
_diffrn_radiation_type           AgK\a
_diffrn_radiation_wavelength     0.56083
_diffrn_source                   'Axo Ag'
_reflns_Friedel_coverage         0.000
_reflns_Friedel_fraction_full    .
_reflns_Friedel_fraction_max     .
_reflns_number_gt                105
_reflns_number_total             105
_reflns_special_details          
;
 Reflections were merged by SHELXL according to the crystal
 class for the calculation of statistics and refinement.
 
 _reflns_Friedel_fraction is defined as the number of unique
 Friedel pairs measured divided by the number that would be
 possible theoretically, ignoring centric projections and
 systematic absences.
;
_reflns_threshold_expression     'I > 2\s(I)'
_computing_cell_refinement       ?
_computing_data_collection       ?
_computing_data_reduction        ?
_computing_molecular_graphics    'Olex2 1.5 (Dolomanov et al., 2009)'
_computing_publication_material  'Olex2 1.5 (Dolomanov et al., 2009)'
_computing_structure_refinement  'SHELXL 2018/1 (Sheldrick, 2015)'
_computing_structure_solution    'SHELXT 2014/5 (Sheldrick, 2014)'
_refine_diff_density_max         0.922
_refine_diff_density_min         -0.926
_refine_diff_density_rms         0.249
_refine_ls_extinction_coef       0.056(15)
_refine_ls_extinction_expression Fc^*^=kFc[1+0.001xFc^2^\l^3^/sin(2\q)]^-1/4^
_refine_ls_extinction_method     'SHELXL-2018/1 (Sheldrick 2018)'
_refine_ls_goodness_of_fit_ref   1.219
_refine_ls_hydrogen_treatment    undef
_refine_ls_matrix_type           full
_refine_ls_number_parameters     9
_refine_ls_number_reflns         105
_refine_ls_number_restraints     1
_refine_ls_R_factor_all          0.0303
_refine_ls_R_factor_gt           0.0303
_refine_ls_restrained_S_all      1.221
_refine_ls_shift/su_max          0.000
_refine_ls_shift/su_mean         0.000
_refine_ls_structure_factor_coef Fsqd
_refine_ls_weighting_details     
'w=1/[\s^2^(Fo^2^)+(0.0581P)^2^] where P=(Fo^2^+2Fc^2^)/3'
_refine_ls_weighting_scheme      calc
_refine_ls_wR_factor_gt          0.0829
_refine_ls_wR_factor_ref         0.0829
_refine_special_details          ?
_olex2_refinement_description    
;
1. Shared sites
{Sn, Pb}
2. Restrained distances
 N_$1-C
 1.45 with sigma of 0.02
3. Uiso/Uaniso restraints and constraints
Uanis(Sn) = Uanis(Pb)
4. Others
 Fixed Sof: Sn(0.010417) Pb(0.010417) N(0.041667)
;
_atom_sites_solution_hydrogens   .
_atom_sites_solution_primary     dual
_atom_sites_solution_secondary   ?
loop_
_atom_site_label
_atom_site_type_symbol
_atom_site_fract_x
_atom_site_fract_y
_atom_site_fract_z
_atom_site_U_iso_or_equiv
_atom_site_adp_type
_atom_site_occupancy
_atom_site_site_symmetry_order
_atom_site_calc_flag
_atom_site_refinement_flags_posn
_atom_site_refinement_flags_adp
_atom_site_refinement_flags_occupancy
_atom_site_disorder_assembly
_atom_site_disorder_group
Sn Sn 0.500000 0.500000 0.500000 0.0457(5) Uani 0.5002 48 d S T P . 1
Br Br 0.000000 0.500000 0.500000 0.0963(7) Uani 1 16 d S T P . .
Pb Pb 0.500000 0.500000 0.500000 0.0457(5) Uani 0.5002 48 d S T P . 2
C C 0.000000 0.000000 0.000000 0.16(4) Uani 1 48 d DS T P . .
N N 0.239(3) 0.000000 0.000000 0.21(7) Uani 0.3334 8 d S T P . .

loop_
_atom_site_aniso_label
_atom_site_aniso_U_11
_atom_site_aniso_U_22
_atom_site_aniso_U_33
_atom_site_aniso_U_23
_atom_site_aniso_U_13
_atom_site_aniso_U_12
Sn 0.0457(5) 0.0457(5) 0.0457(5) 0.000 0.000 0.000
Br 0.0611(11) 0.1138(12) 0.1138(12) 0.000 0.000 0.000
Pb 0.0457(5) 0.0457(5) 0.0457(5) 0.000 0.000 0.000
C 0.16(4) 0.16(4) 0.16(4) 0.000 0.000 0.000
N 0.24(19) 0.19(8) 0.19(8) 0.000 0.000 0.000

_geom_special_details            
;
 All esds (except the esd in the dihedral angle between two l.s. planes)
 are estimated using the full covariance matrix.  The cell esds are taken
 into account individually in the estimation of esds in distances, angles
 and torsion angles; correlations between esds in cell parameters are only
 used when they are defined by crystal symmetry.  An approximate (isotropic)
 treatment of cell esds is used for estimating esds involving l.s. planes.
;
loop_
_geom_bond_atom_site_label_1
_geom_bond_atom_site_label_2
_geom_bond_distance
_geom_bond_site_symmetry_2
_geom_bond_publ_flag
Sn Br 2.9808(9) 9_556 ?
Sn Br 2.9808(9) 5_565 ?
Sn Br 2.9808(9) 5 ?
Sn Br 2.9808(9) . ?
Sn Br 2.9808(9) 9 ?
Sn Br 2.9808(9) 1_655 ?
Br Pb 2.9808(9) . ?
C N 1.43(2) 33 ?
C N 1.43(2) . ?
C N 1.43(2) 25 ?
C N 1.43(2) 9 ?
C N 1.43(2) 7 ?
C N 1.43(2) 5 ?

loop_
_geom_angle_atom_site_label_1
_geom_angle_atom_site_label_2
_geom_angle_atom_site_label_3
_geom_angle
_geom_angle_site_symmetry_1
_geom_angle_site_symmetry_3
_geom_angle_publ_flag
Br Sn Br 90.0 9_556 . ?
Br Sn Br 90.0 1_655 5_565 ?
Br Sn Br 90.0 1_655 9 ?
Br Sn Br 90.0 9_556 1_655 ?
Br Sn Br 180.0 9_556 9 ?
Br Sn Br 180.0 . 1_655 ?
Br Sn Br 90.0 . 5_565 ?
Br Sn Br 90.0 9_556 5 ?
Br Sn Br 180.0 5 5_565 ?
Br Sn Br 90.0 . 5 ?
Br Sn Br 90.0 . 9 ?
Br Sn Br 90.0 1_655 5 ?
Br Sn Br 90.0 5 9 ?
Br Sn Br 90.0 9_556 5_565 ?
Br Sn Br 90.0 5_565 9 ?
Sn Br Sn 180.0 1_455 . ?
Br Pb Br 90.0 1_655 5_565 ?
Br Pb Br 90.0 1_655 9 ?
Br Pb Br 90.0 9_556 . ?
Br Pb Br 180.0 9_556 9 ?
Br Pb Br 90.0 9_556 1_655 ?
Br Pb Br 90.0 5_565 9 ?
Br Pb Br 180.0 . 1_655 ?
Br Pb Br 180.0 5 5_565 ?
Br Pb Br 90.0 9_556 5 ?
Br Pb Br 90.0 . 9 ?
Br Pb Br 90.0 . 5 ?
Br Pb Br 90.0 5 9 ?
Br Pb Br 90.0 1_655 5 ?
Br Pb Br 90.0 . 5_565 ?
Br Pb Br 90.0 9_556 5_565 ?
N C N 180.0 33 9 ?
N C N 90.0 5 . ?
N C N 180.0 5 7 ?
N C N 90.0 33 5 ?
N C N 90.0 33 7 ?
N C N 90.0 9 5 ?
N C N 90.0 . 7 ?
N C N 90.0 33 25 ?
N C N 180.0 25 . ?
N C N 90.0 9 25 ?
N C N 90.0 9 7 ?
N C N 90.0 5 25 ?
N C N 90.0 25 7 ?
N C N 90.0 33 . ?
N C N 90.0 9 . ?

_shelx_res_file                  
;
TITL full_a.res in Pm-3m
    full.res
    created by SHELXL-2018/1 at 13:02:41 on 29-Oct-2024
REM Old TITL full_a.res in Pm-3m
REM SHELXT solution in Pm-3m
REM R1 0.165, Rweak 0.073, Alpha 0.031, Orientation as input
REM Formula found by SHELXT: Sn Br3
CELL 0.56083 5.9617 5.9617 5.9617 90 90 90
ZERR 1 0.0018 0.0018 0.0018 0 0 0
LATT 1
SYMM -X,-Y,+Z
SYMM -X,+Y,-Z
SYMM +X,-Y,-Z
SYMM +Z,+X,+Y
SYMM +Z,-X,-Y
SYMM -Z,-X,+Y
SYMM -Z,+X,-Y
SYMM +Y,+Z,+X
SYMM -Y,+Z,-X
SYMM +Y,-Z,-X
SYMM -Y,-Z,+X
SYMM +Y,+X,-Z
SYMM -Y,-X,-Z
SYMM +Y,-X,+Z
SYMM -Y,+X,+Z
SYMM +X,+Z,-Y
SYMM -X,+Z,+Y
SYMM -X,-Z,-Y
SYMM +X,-Z,+Y
SYMM +Z,+Y,-X
SYMM +Z,-Y,+X
SYMM -Z,+Y,+X
SYMM -Z,-Y,-X
SFAC Br C N Pb Sn
DISP Br 0.1872 1.6557 5339.1
DISP C 0.0013 0.0009 7.4
DISP N 0.003 0.002 11.7
DISP Pb -1.0526 6.9588 22729.8
DISP Sn -1.129 0.9349 3177.2
UNIT 3 1 2 0.5 0.5
EQIV $1 -Z,-X,+Y
EADP Sn Pb
DFIX 1.45 N_$1 C
EXYZ Sn Pb

L.S. 60
PLAN  2
SIZE 0.204 0.198 0.17
TEMP 21.85
CONF
list 4
MORE -1
fmap 2
acta
OMIT -2 50
REM <olex2.extras>
REM <HklSrc "%.\\Full.hkl">
REM </olex2.extras>

WGHT    0.058100
EXTI    0.055866
FVAR       0.84188
PART 1
SN    5    0.500000    0.500000    0.500000    10.01042    0.04570    0.04570 =
         0.04570    0.00000    0.00000    0.00000
PART 0
BR    1    0.000000    0.500000    0.500000    10.06250    0.06112    0.11383 =
         0.11383    0.00000    0.00000    0.00000
PART 2
PB    4    0.500000    0.500000    0.500000    10.01042    0.04570    0.04570 =
         0.04570    0.00000    0.00000    0.00000

PART 0
C     2    0.000000    0.000000    0.000000    10.02083    0.15895    0.15895 =
         0.15895    0.00000    0.00000    0.00000
N     3    0.239416    0.000000    0.000000    10.04167    0.23852    0.19035 =
         0.19035    0.00000    0.00000    0.00000
HKLF 4


REM  full_a.res in Pm-3m
REM R1 =  0.0303 for     105 Fo > 4sig(Fo)  and  0.0303 for all     105 data
REM      9 parameters refined using      1 restraints

END

WGHT      0.0581      0.0000

REM Highest difference peak  0.922,  deepest hole -0.926,  1-sigma level  0.249
Q1    1   0.0936  0.0936  0.0000  10.25000  0.05    0.92
Q2    1   0.1210  0.0000  0.0000  10.12500  0.05    0.91
;
_shelx_res_checksum              69512
_olex2_submission_special_instructions 'No special instructions were received'
####################################################################### 
# 
# This file contains crystal structure data downloaded from the 
# Cambridge Structural Database (CSD) hosted by the Cambridge 
# Crystallographic Data Centre (CCDC).
# 
# Full information about CCDC data access policies and citation 
# guidelines are available at http://www.ccdc.cam.ac.uk/access/V1 
# 
# Audit and citation data items may have been added by the CCDC. 
# Please retain this information to preserve the provenance of 
# this file and to allow appropriate attribution of the data. 
# 
#######################################################################

data_I_CCDC4
_database_code_depnum_ccdc_archive 'CCDC 2426346'
loop_
_audit_author_name
_audit_author_address
'Adam Balvanz'
;Northwestern University
United States of America
;
_audit_update_record             
;
2025-02-21 deposited with the CCDC.	2025-10-21 downloaded from the CCDC.
;
#=======================================================================

# 5. CHEMICAL DATA

_chemical_name_systematic        
; ?
;
_chemical_name_common            ?
_chemical_formula_moiety         ?
_chemical_formula_structural     ?
_chemical_formula_analytical     ?
_chemical_formula_iupac          ?
_chemical_formula_sum            'C1.245 H6.225 Br3 N2 Pb0.693 Sn0.185'
_chemical_formula_weight         454.5
_chemical_melting_point          ?
_chemical_compound_source        ?
_chemical_absolute_configuration .
_chemical_oxdiff_formula         'Pb Sn Br3'

#=======================================================================

# 6. CRYSTAL DATA

_symmetry_cell_setting           cubic
_symmetry_space_group_name_H-M   'P m -3 m'
_symmetry_space_group_name_Hall  '-P 4;2;3'
_symmetry_Int_Tables_number      221

loop_
_space_group_symop_id
_space_group_symop_operation_xyz
1 x,y,z
2 -x,-y,z
3 -x,y,-z
4 x,-y,-z
5 z,x,y
6 z,-x,-y
7 -z,-x,y
8 -z,x,-y
9 y,z,x
10 -y,z,-x
11 y,-z,-x
12 -y,-z,x
13 y,x,-z
14 -y,-x,-z
15 y,-x,z
16 -y,x,z
17 x,z,-y
18 -x,z,y
19 -x,-z,-y
20 x,-z,y
21 z,y,-x
22 z,-y,x
23 -z,y,x
24 -z,-y,-x
25 -x,-y,-z
26 x,y,-z
27 x,-y,z
28 -x,y,z
29 -z,-x,-y
30 -z,x,y
31 z,x,-y
32 z,-x,y
33 -y,-z,-x
34 y,-z,x
35 -y,z,x
36 y,z,-x
37 -y,-x,z
38 y,x,z
39 -y,x,-z
40 y,-x,-z
41 -x,-z,y
42 x,-z,-y
43 x,z,y
44 -x,z,-y
45 -z,-y,x
46 -z,y,-x
47 z,-y,-x
48 z,y,x

_cell_length_a                   6.0133(4)
_cell_length_b                   6.0133(4)
_cell_length_c                   6.0133(4)
_cell_angle_alpha                90
_cell_angle_beta                 90
_cell_angle_gamma                90
_cell_volume                     217.44(3)

loop_
_twin_individual_id
_twin_individual_mass_fraction_refined
_twin_individual_twin_matrix_11
_twin_individual_twin_matrix_12
_twin_individual_twin_matrix_13
_twin_individual_twin_matrix_21
_twin_individual_twin_matrix_22
_twin_individual_twin_matrix_23
_twin_individual_twin_matrix_31
_twin_individual_twin_matrix_32
_twin_individual_twin_matrix_33
? ? ? ? ? ? ? ? ? ? ?

_cell_formula_units_Z            1

_cell_measurement_reflns_used    1341
_cell_measurement_theta_min      3.37
_cell_measurement_theta_max      37.67
_cell_measurement_temperature    295.00(11)


_exptl_crystal_density_diffrn    3.4709
_exptl_crystal_density_meas      ?
_exptl_crystal_density_method    ?
_exptl_crystal_F_000             186

_exptl_absorpt_coefficient_mu    27.697
_exptl_crystal_description       irregular
_exptl_crystal_size_max          0.088
_exptl_crystal_size_mid          0.055
_exptl_crystal_size_min          0.043
_exptl_crystal_size_rad          ?
_exptl_crystal_colour            orange
_exptl_absorpt_correction_type   empirical
_exptl_absorpt_process_details   
;
CrysAlisPro 1.171.43.70a (Rigaku Oxford Diffraction, 2023)
Empirical absorption correction using spherical harmonics,
implemented in SCALE3 ABSPACK scaling algorithm.
;
_exptl_absorpt_correction_T_min  0.162
_exptl_absorpt_correction_T_max  0.308
loop_
_exptl_crystal_face_index_h
_exptl_crystal_face_index_k
_exptl_crystal_face_index_l
_exptl_crystal_face_perp_dist
? ? ? ?

#=======================================================================

# 7. EXPERIMENTAL DATA

_exptl_special_details           ?

_diffrn_ambient_temperature      295
_diffrn_ambient_environment      air
_diffrn_source                   'micro-focus sealed X-ray tube'
_diffrn_source_power             ?
_diffrn_source_voltage           ?
_diffrn_source_current           ?
_diffrn_source_type              'PhotonJet (Mo) X-ray Source'
_diffrn_radiation_type           'Mo K\a'
_diffrn_radiation_source         'X-ray tube'
_diffrn_radiation_wavelength     0.71073
_diffrn_radiation_monochromator  mirror
_diffrn_radiation_probe          X-ray
_diffrn_measurement_device       'four-circle diffractometer'
_diffrn_measurement_device_type  
'XtaLAB Synergy, Single source at offset/far, HyPix'
_diffrn_detector                 'Hybrid Pixel Array Detector'
_diffrn_detector_area_resol_mean 10.0000
_diffrn_detector_type            HyPix
_diffrn_measurement_method       '\w scans'
_diffrn_measurement_specimen_support ?
_diffrn_measurement_details      
;
List of Runs (angles in degrees, time in seconds):

  # Type    Start    End  Width  t~exp~   \w     \q     \k     \f   Frames
#--------------------------------------------------------------------------
  1  \w     30.00  96.00   0.50    8.00    --   24.67-161.00  85.00  132
  2  \w     42.00  97.00   0.50    8.00    --   24.67 178.00-120.00  110
  3  \w      2.00  97.00   0.50    8.00    --   24.67  77.00   0.00  190
  4  \w    -51.00   5.00   0.50    8.00    --   24.67 -19.00-120.00  112
  5  \w    -51.00 -19.00   0.50    8.00    --   24.67 -19.00  60.00   64
  6  \w      2.00  97.00   0.50    8.00    --   24.67  77.00-180.00  190
;

_diffrn_reflns_number            3810
_diffrn_reflns_theta_min         3.39
_diffrn_reflns_theta_max         37.68
_diffrn_reflns_theta_full        37.68
_diffrn_measured_fraction_theta_max 1
_diffrn_measured_fraction_theta_full 1
_diffrn_reflns_av_R_equivalents  0.0325
_diffrn_reflns_av_unetI/netI     0.0106
_diffrn_reflns_limit_h_min       -9
_diffrn_reflns_limit_h_max       10
_diffrn_reflns_limit_k_min       -10
_diffrn_reflns_limit_k_max       10
_diffrn_reflns_limit_l_min       -10
_diffrn_reflns_limit_l_max       10
_diffrn_reflns_reduction_process ?
_diffrn_reflns_av_sigmaI/netI    0.0421

_diffrn_standards_number         ?
_diffrn_standards_interval_count ?
_diffrn_standards_interval_time  ?
_diffrn_standards_decay_%        ?
_diffrn_orient_matrix_type       
'CrysAlisPro convention (1999,Acta A55,543-557)'
_diffrn_orient_matrix_UB_11      0.1085263000
_diffrn_orient_matrix_UB_12      0.0414575000
_diffrn_orient_matrix_UB_13      0.0204962000
_diffrn_orient_matrix_UB_21      0.0252136000
_diffrn_orient_matrix_UB_22      -0.0090443000
_diffrn_orient_matrix_UB_23      -0.1148542000
_diffrn_orient_matrix_UB_31      -0.0388475000
_diffrn_orient_matrix_UB_32      0.1100471000
_diffrn_orient_matrix_UB_33      -0.0171967000
loop_
_diffrn_standard_refln_index_h
_diffrn_standard_refln_index_k
_diffrn_standard_refln_index_l
? ? ?

#=======================================================================

# 8. REFINEMENT DATA

_refine_special_details          
; ?
;

_reflns_number_total             156
_reflns_number_gt                126
_reflns_threshold_expression     I>2\s(I)
_reflns_odcompleteness_completeness 100.00
_reflns_odcompleteness_theta     36.23
_reflns_odcompleteness_iscentric 1

_refine_ls_structure_factor_coef Fsqd
_refine_ls_R_factor_gt           0.0355
_refine_ls_wR_factor_gt          0.0919
_refine_ls_R_factor_all          0.0464
_refine_ls_wR_factor_ref         0.0952
_refine_ls_goodness_of_fit_ref   1.54
_refine_ls_goodness_of_fit_gt    1.67
_refine_ls_restrained_S_gt       ?
_refine_ls_restrained_S_all      ?
_refine_ls_number_reflns         156
_refine_ls_number_parameters     7
_refine_ls_number_restraints     1
_refine_ls_number_constraints    2
_refine_ls_weighting_scheme      sigma
_refine_ls_weighting_details     w=1/(\s^2^(I)+0.0016I^2^)
_refine_ls_hydrogen_treatment    constr
_refine_ls_shift/su_max          0.0480
_refine_ls_shift/su_mean         0.0077
_refine_diff_density_max         2.13
_refine_diff_density_min         -0.56
_refine_ls_extinction_method     none
_refine_ls_extinction_coef       ?
_refine_ls_extinction_expression ?
_refine_ls_abs_structure_details ?
_refine_ls_abs_structure_Flack   ?
_refine_ls_abs_structure_Rogers  ?

loop_
_atom_type_symbol
_atom_type_scat_dispersion_real
_atom_type_scat_dispersion_imag
_atom_type_scat_source
C 0.0033 0.0016 'International Tables Vol C tables 4.2.6.8 and 6.1.1.1'
H 0.0000 0.0000 'International Tables Vol C tables 4.2.6.8 and 6.1.1.1'
Br -0.2901 2.4595 'International Tables Vol C tables 4.2.6.8 and 6.1.1.1'
N 0.0061 0.0033 'International Tables Vol C tables 4.2.6.8 and 6.1.1.1'
Pb -3.3944 10.1111 'International Tables Vol C tables 4.2.6.8 and 6.1.1.1'
Sn -0.6537 1.4246 'International Tables Vol C tables 4.2.6.8 and 6.1.1.1'

_computing_data_collection       
'CrysAlisPro system (CCD 43.134a 64-bit (release 09-08-2024))'
_computing_cell_refinement       'CrysAlisPro 1.171.43.70a (Rigaku OD, 2023)'
_computing_data_reduction        'CrysAlisPro 1.171.43.70a (Rigaku OD, 2023)'
_computing_structure_solution    ?
_computing_structure_refinement  ?
_computing_molecular_graphics    ?
_computing_publication_material  ?

loop_
_restr_distance_atom_site_label_1
_restr_distance_site_symmetry_1
_restr_distance_atom_site_label_2
_restr_distance_site_symmetry_2
_restr_distance_target
_restr_distance_target_weight_param
C . N . 1.45 0.001

loop_
_restr_angle_atom_site_label_1
_restr_angle_site_symmetry_1
_restr_angle_atom_site_label_2
_restr_angle_site_symmetry_2
_restr_angle_atom_site_label_3
_restr_angle_site_symmetry_3
_restr_angle_target
_restr_angle_target_weight_param
? ? ? ? ? ? ? ?

loop_
_restr_torsion_atom_site_label_1
_restr_torsion_site_symmetry_1
_restr_torsion_atom_site_label_2
_restr_torsion_site_symmetry_2
_restr_torsion_atom_site_label_3
_restr_torsion_site_symmetry_3
_restr_torsion_atom_site_label_4
_restr_torsion_site_symmetry_4
_restr_torsion_angle_target
_restr_torsion_weight_param
? ? ? ? ? ? ? ? ? ?

loop_
_restr_equal_distance_atom_site_label_1
_restr_equal_distance_site_symmetry_1
_restr_equal_distance_atom_site_label_2
_restr_equal_distance_site_symmetry_2
_restr_equal_distance_class_class_id
_restr_equal_distance_class_target_weight_param
? ? ? ? ? ?

loop_
_restr_equal_angle_atom_site_label_1
_restr_equal_angle_site_symmetry_1
_restr_equal_angle_atom_site_label_2
_restr_equal_angle_site_symmetry_2
_restr_equal_angle_atom_site_label_3
_restr_equal_angle_site_symmetry_3
_restr_equal_angle_class_class_id
_restr_equal_angle_class_target_weight_param
? ? ? ? ? ? ? ?

loop_
_restr_equal_torsion_atom_site_label_1
_restr_equal_torsion_site_symmetry_1
_restr_equal_torsion_atom_site_label_2
_restr_equal_torsion_site_symmetry_2
_restr_equal_torsion_atom_site_label_3
_restr_equal_torsion_site_symmetry_3
_restr_equal_torsion_atom_site_label_4
_restr_equal_torsion_site_symmetry_4
_restr_equal_torsion_class_class_id
_restr_equal_torsion_class_target_weight_param
? ? ? ? ? ? ? ? ? ?


#=======================================================================

# 9. ATOMIC COORDINATES AND DISPLACEMENT PARAMETERS

loop_
_atom_site_label
_atom_site_type_symbol
_atom_site_fract_x
_atom_site_fract_y
_atom_site_fract_z
_atom_site_adp_type
_atom_site_U_iso_or_equiv
_atom_site_site_symmetry_multiplicity
_atom_site_occupancy
_atom_site_calc_flag
_atom_site_refinement_flags
_atom_site_disorder_assembly
_atom_site_disorder_group
Pb Pb 0.5 0.5 0.5 Uani 0.0526(2) 1 0.6927 d . . .
Sn Sn 0.5 0.5 0.5 Uani 0.0526(2) 1 0.1848 d . . .
Br Br 0 0.5 0.5 Uani 0.1128(6) 3 1 d . . .
C C 0 0 0 Uiso 0.30(8) 1 0.755 d . . .
N N 0.2411(3) 0 0 Uiso 0.17(5) 6 0.2492 d . . .

loop_
_atom_site_aniso_label
_atom_site_aniso_type_symbol
_atom_site_aniso_U_11
_atom_site_aniso_U_22
_atom_site_aniso_U_33
_atom_site_aniso_U_12
_atom_site_aniso_U_13
_atom_site_aniso_U_23
Pb Pb 0.0526(4) 0.0526(4) 0.0526(4) 0 0 0
Sn Sn 0.0526(4) 0.0526(4) 0.0526(4) 0 0 0
Br Br 0.0594(10) 0.1394(12) 0.1394(12) 0 0 0

loop_
_jana_atom_site_ADP_C_label
_jana_atom_site_ADP_C_type_symbol
_jana_atom_site_ADP_C_111
_jana_atom_site_ADP_C_112
_jana_atom_site_ADP_C_113
_jana_atom_site_ADP_C_122
_jana_atom_site_ADP_C_123
_jana_atom_site_ADP_C_133
_jana_atom_site_ADP_C_222
_jana_atom_site_ADP_C_223
_jana_atom_site_ADP_C_233
_jana_atom_site_ADP_C_333
? ? ? ? ? ? ? ? ? ? ? ?

loop_
_jana_atom_site_ADP_D_label
_jana_atom_site_ADP_D_type_symbol
_jana_atom_site_ADP_D_1111
_jana_atom_site_ADP_D_1112
_jana_atom_site_ADP_D_1113
_jana_atom_site_ADP_D_1122
_jana_atom_site_ADP_D_1123
_jana_atom_site_ADP_D_1133
_jana_atom_site_ADP_D_1222
_jana_atom_site_ADP_D_1223
_jana_atom_site_ADP_D_1233
_jana_atom_site_ADP_D_1333
_jana_atom_site_ADP_D_2222
_jana_atom_site_ADP_D_2223
_jana_atom_site_ADP_D_2233
_jana_atom_site_ADP_D_2333
_jana_atom_site_ADP_D_3333
? ? ? ? ? ? ? ? ? ? ? ? ? ? ? ? ?

loop_
_jana_atom_site_ADP_E_label
_jana_atom_site_ADP_E_type_symbol
_jana_atom_site_ADP_E_11111
_jana_atom_site_ADP_E_11112
_jana_atom_site_ADP_E_11113
_jana_atom_site_ADP_E_11122
_jana_atom_site_ADP_E_11123
_jana_atom_site_ADP_E_11133
_jana_atom_site_ADP_E_11222
_jana_atom_site_ADP_E_11223
_jana_atom_site_ADP_E_11233
_jana_atom_site_ADP_E_11333
_jana_atom_site_ADP_E_12222
_jana_atom_site_ADP_E_12223
_jana_atom_site_ADP_E_12233
_jana_atom_site_ADP_E_12333
_jana_atom_site_ADP_E_13333
_jana_atom_site_ADP_E_22222
_jana_atom_site_ADP_E_22223
_jana_atom_site_ADP_E_22233
_jana_atom_site_ADP_E_22333
_jana_atom_site_ADP_E_23333
_jana_atom_site_ADP_E_33333
? ? ? ? ? ? ? ? ? ? ? ? ? ? ? ? ? ? ? ? ? ? ?

loop_
_jana_atom_site_ADP_F_label
_jana_atom_site_ADP_F_type_symbol
_jana_atom_site_ADP_F_111111
_jana_atom_site_ADP_F_111112
_jana_atom_site_ADP_F_111113
_jana_atom_site_ADP_F_111122
_jana_atom_site_ADP_F_111123
_jana_atom_site_ADP_F_111133
_jana_atom_site_ADP_F_111222
_jana_atom_site_ADP_F_111223
_jana_atom_site_ADP_F_111233
_jana_atom_site_ADP_F_111333
_jana_atom_site_ADP_F_112222
_jana_atom_site_ADP_F_112223
_jana_atom_site_ADP_F_112233
_jana_atom_site_ADP_F_112333
_jana_atom_site_ADP_F_113333
_jana_atom_site_ADP_F_122222
_jana_atom_site_ADP_F_122223
_jana_atom_site_ADP_F_122233
_jana_atom_site_ADP_F_122333
_jana_atom_site_ADP_F_123333
_jana_atom_site_ADP_F_133333
_jana_atom_site_ADP_F_222222
_jana_atom_site_ADP_F_222223
_jana_atom_site_ADP_F_222233
_jana_atom_site_ADP_F_222333
_jana_atom_site_ADP_F_223333
_jana_atom_site_ADP_F_233333
_jana_atom_site_ADP_F_333333
? ? ? ? ? ? ? ? ? ? ? ? ? ? ? ? ? ? ? ? ? ? ? ? ? ? ? ? ? ?


#=======================================================================

# 10. MOLECULAR GEOMETRY


loop_
_geom_bond_atom_site_label_1
_geom_bond_atom_site_label_2
_geom_bond_site_symmetry_1
_geom_bond_site_symmetry_2
_geom_bond_distance
_geom_bond_publ_flag
Pb Sn . . 0 ?
Pb Br . . 3.0066(4) ?
Pb Br . 1_655 3.0066(4) ?
Pb Br . 5_555 3.0066(4) ?
Pb Br . 5_565 3.0066(4) ?
Pb Br . 9_555 3.0066(4) ?
Pb Br . 9_556 3.0066(4) ?
Sn Br . . 3.0066(4) ?
Sn Br . 1_655 3.0066(4) ?
Sn Br . 5_555 3.0066(4) ?
Sn Br . 5_565 3.0066(4) ?
Sn Br . 9_555 3.0066(4) ?
Sn Br . 9_556 3.0066(4) ?
Br N . 5_555 3.3858(8) ?
Br N . 5_556 3.3858(8) ?
Br N . 6_565 3.3858(8) ?
Br N . 6_566 3.3858(8) ?
Br N . 9_555 3.3858(8) ?
Br N . 9_565 3.3858(8) ?
Br N . 10_556 3.3858(8) ?
Br N . 10_566 3.3858(8) ?
C N . . 1.4499(16) ?
C N . 2_555 1.4499(16) ?
C N . 5_555 1.4499(16) ?
C N . 6_555 1.4499(16) ?
C N . 9_555 1.4499(16) ?
C N . 10_555 1.4499(16) ?
N N . 2_555 2.900(2) ?
N N . 2_655 3.114(2) ?
N N . 5_555 2.0505(16) ?
N N . 6_555 2.0505(16) ?
N N . 9_555 2.0505(16) ?
N N . 10_555 2.0505(16) ?

loop_
_geom_angle_atom_site_label_1
_geom_angle_atom_site_label_2
_geom_angle_atom_site_label_3
_geom_angle_site_symmetry_1
_geom_angle_site_symmetry_2
_geom_angle_site_symmetry_3
_geom_angle
_geom_angle_publ_flag
Sn Pb Br . . . 0 ?
Sn Pb Br . . 1_655 0 ?
Sn Pb Br . . 5_555 0 ?
Sn Pb Br . . 5_565 0 ?
Sn Pb Br . . 9_555 0 ?
Sn Pb Br . . 9_556 0 ?
Br Pb Br . . 1_655 180 ?
Br Pb Br . . 5_555 90 ?
Br Pb Br . . 5_565 90 ?
Br Pb Br . . 9_555 90 ?
Br Pb Br . . 9_556 90 ?
Br Pb Br 1_655 . 5_555 90 ?
Br Pb Br 1_655 . 5_565 90 ?
Br Pb Br 1_655 . 9_555 90 ?
Br Pb Br 1_655 . 9_556 90 ?
Br Pb Br 5_555 . 5_565 180 ?
Br Pb Br 5_555 . 9_555 90 ?
Br Pb Br 5_555 . 9_556 90 ?
Br Pb Br 5_565 . 9_555 90 ?
Br Pb Br 5_565 . 9_556 90 ?
Br Pb Br 9_555 . 9_556 180 ?
Pb Sn Br . . . 0 ?
Pb Sn Br . . 1_655 0 ?
Pb Sn Br . . 5_555 0 ?
Pb Sn Br . . 5_565 0 ?
Pb Sn Br . . 9_555 0 ?
Pb Sn Br . . 9_556 0 ?
Br Sn Br . . 1_655 180 ?
Br Sn Br . . 5_555 90 ?
Br Sn Br . . 5_565 90 ?
Br Sn Br . . 9_555 90 ?
Br Sn Br . . 9_556 90 ?
Br Sn Br 1_655 . 5_555 90 ?
Br Sn Br 1_655 . 5_565 90 ?
Br Sn Br 1_655 . 9_555 90 ?
Br Sn Br 1_655 . 9_556 90 ?
Br Sn Br 5_555 . 5_565 180 ?
Br Sn Br 5_555 . 9_555 90 ?
Br Sn Br 5_555 . 9_556 90 ?
Br Sn Br 5_565 . 9_555 90 ?
Br Sn Br 5_565 . 9_556 90 ?
Br Sn Br 9_555 . 9_556 180 ?
Pb Br Pb 1_455 . . 180 ?
Pb Br Sn 1_455 . 1_455 0 ?
Pb Br Sn 1_455 . . 180 ?
Pb Br N 1_455 . 5_555 90 ?
Pb Br N 1_455 . 5_556 90 ?
Pb Br N 1_455 . 6_565 90 ?
Pb Br N 1_455 . 6_566 90 ?
Pb Br N 1_455 . 9_555 90 ?
Pb Br N 1_455 . 9_565 90 ?
Pb Br N 1_455 . 10_556 90 ?
Pb Br N 1_455 . 10_566 90 ?
Pb Br Sn . . 1_455 180 ?
Pb Br Sn . . . 0 ?
Pb Br N . . 5_555 90 ?
Pb Br N . . 5_556 90 ?
Pb Br N . . 6_565 90 ?
Pb Br N . . 6_566 90 ?
Pb Br N . . 9_555 90 ?
Pb Br N . . 9_565 90 ?
Pb Br N . . 10_556 90 ?
Pb Br N . . 10_566 90 ?
Sn Br Sn 1_455 . . 180 ?
Sn Br N 1_455 . 5_555 90 ?
Sn Br N 1_455 . 5_556 90 ?
Sn Br N 1_455 . 6_565 90 ?
Sn Br N 1_455 . 6_566 90 ?
Sn Br N 1_455 . 9_555 90 ?
Sn Br N 1_455 . 9_565 90 ?
Sn Br N 1_455 . 10_556 90 ?
Sn Br N 1_455 . 10_566 90 ?
Sn Br N . . 5_555 90 ?
Sn Br N . . 5_556 90 ?
Sn Br N . . 6_565 90 ?
Sn Br N . . 6_566 90 ?
Sn Br N . . 9_555 90 ?
Sn Br N . . 9_565 90 ?
Sn Br N . . 10_556 90 ?
Sn Br N . . 10_566 90 ?
N Br N 5_555 . 5_556 125.25(3) ?
N Br N 5_555 . 6_565 54.75(3) ?
N Br N 5_555 . 6_566 180 ?
N Br N 5_555 . 9_555 35.25(3) ?
N Br N 5_555 . 9_565 90.00(3) ?
N Br N 5_555 . 10_556 90.00(3) ?
N Br N 5_555 . 10_566 144.75(3) ?
N Br N 5_556 . 6_565 180 ?
N Br N 5_556 . 6_566 54.75(3) ?
N Br N 5_556 . 9_555 90.00(3) ?
N Br N 5_556 . 9_565 144.75(3) ?
N Br N 5_556 . 10_556 35.25(3) ?
N Br N 5_556 . 10_566 90.00(3) ?
N Br N 6_565 . 6_566 125.25(3) ?
N Br N 6_565 . 9_555 90.00(3) ?
N Br N 6_565 . 9_565 35.25(3) ?
N Br N 6_565 . 10_556 144.75(3) ?
N Br N 6_565 . 10_566 90.00(3) ?
N Br N 6_566 . 9_555 144.75(3) ?
N Br N 6_566 . 9_565 90.00(3) ?
N Br N 6_566 . 10_556 90.00(3) ?
N Br N 6_566 . 10_566 35.25(3) ?
N Br N 9_555 . 9_565 125.25(3) ?
N Br N 9_555 . 10_556 54.75(3) ?
N Br N 9_555 . 10_566 180 ?
N Br N 9_565 . 10_556 180 ?
N Br N 9_565 . 10_566 54.75(3) ?
N Br N 10_556 . 10_566 125.25(3) ?
N C N . . 2_555 180 ?
N C N . . 5_555 90 ?
N C N . . 6_555 90 ?
N C N . . 9_555 90 ?
N C N . . 10_555 90 ?
N C N 2_555 . 5_555 90 ?
N C N 2_555 . 6_555 90 ?
N C N 2_555 . 9_555 90 ?
N C N 2_555 . 10_555 90 ?
N C N 5_555 . 6_555 180 ?
N C N 5_555 . 9_555 90 ?
N C N 5_555 . 10_555 90 ?
N C N 6_555 . 9_555 90 ?
N C N 6_555 . 10_555 90 ?
N C N 9_555 . 10_555 180 ?
Br N Br 5_554 . 5_555 125.25(5) ?
Br N Br 5_554 . 9_545 77.795(19) ?
Br N Br 5_554 . 9_555 77.795(19) ?
Br N C 5_554 . . 117.37(2) ?
Br N N 5_554 . 2_555 117.37(2) ?
Br N N 5_554 . 2_655 62.63(2) ?
Br N N 5_554 . 5_555 108.973(12) ?
Br N N 5_554 . 6_555 108.973(12) ?
Br N N 5_554 . 9_555 162.37(6) ?
Br N N 5_554 . 10_555 72.37(3) ?
Br N Br 5_555 . 9_545 77.795(19) ?
Br N Br 5_555 . 9_555 77.795(19) ?
Br N C 5_555 . . 117.37(2) ?
Br N N 5_555 . 2_555 117.37(2) ?
Br N N 5_555 . 2_655 62.63(2) ?
Br N N 5_555 . 5_555 108.973(12) ?
Br N N 5_555 . 6_555 108.973(12) ?
Br N N 5_555 . 9_555 72.37(3) ?
Br N N 5_555 . 10_555 162.37(6) ?
Br N Br 9_545 . 9_555 125.25(5) ?
Br N C 9_545 . . 117.37(2) ?
Br N N 9_545 . 2_555 117.37(2) ?
Br N N 9_545 . 2_655 62.63(2) ?
Br N N 9_545 . 5_555 162.37(6) ?
Br N N 9_545 . 6_555 72.37(3) ?
Br N N 9_545 . 9_555 108.973(12) ?
Br N N 9_545 . 10_555 108.973(12) ?
Br N C 9_555 . . 117.37(2) ?
Br N N 9_555 . 2_555 117.37(2) ?
Br N N 9_555 . 2_655 62.63(2) ?
Br N N 9_555 . 5_555 72.37(3) ?
Br N N 9_555 . 6_555 162.37(6) ?
Br N N 9_555 . 9_555 108.973(12) ?
Br N N 9_555 . 10_555 108.973(12) ?
C N N . . 2_555 0 ?
C N N . . 2_655 180 ?
C N N . . 5_555 45.00(4) ?
C N N . . 6_555 45.00(4) ?
C N N . . 9_555 45.00(4) ?
C N N . . 10_555 45.00(4) ?
N N N 2_555 . 2_655 180 ?
N N N 2_555 . 5_555 45.00(4) ?
N N N 2_555 . 6_555 45.00(4) ?
N N N 2_555 . 9_555 45.00(4) ?
N N N 2_555 . 10_555 45.00(4) ?
N N N 2_655 . 5_555 135.00(4) ?
N N N 2_655 . 6_555 135.00(4) ?
N N N 2_655 . 9_555 135.00(4) ?
N N N 2_655 . 10_555 135.00(4) ?
N N N 5_555 . 6_555 90.00(7) ?
N N N 5_555 . 9_555 60.00(4) ?
N N N 5_555 . 10_555 60.00(4) ?
N N N 6_555 . 9_555 60.00(4) ?
N N N 6_555 . 10_555 60.00(4) ?
N N N 9_555 . 10_555 90.00(7) ?

loop_
_geom_torsion_atom_site_label_1
_geom_torsion_atom_site_label_2
_geom_torsion_atom_site_label_3
_geom_torsion_atom_site_label_4
_geom_torsion_site_symmetry_1
_geom_torsion_site_symmetry_2
_geom_torsion_site_symmetry_3
_geom_torsion_site_symmetry_4
_geom_torsion
_geom_torsion_publ_flag
? ? ? ? ? ? ? ? ? ?

loop_
_geom_hbond_atom_site_label_D
_geom_hbond_atom_site_label_H
_geom_hbond_atom_site_label_A
_geom_hbond_site_symmetry_D
_geom_hbond_site_symmetry_H
_geom_hbond_site_symmetry_A
_geom_hbond_distance_DH
_geom_hbond_distance_HA
_geom_hbond_distance_DA
_geom_hbond_angle_DHA
_geom_hbond_publ_flag
? ? ? ? ? ? ? ? ? ? ?

loop_
_twin_refln_datum_id
_twin_refln_individual_id
_twin_refln_index_h
_twin_refln_index_k
_twin_refln_index_l
_twin_refln_F_squared_calc
_twin_refln_F_squared_meas
_twin_refln_F_squared_sigma
_twin_refln_include_status
? ? ? ? ? ? ? ? ?

_oxdiff_exptl_absorpt_empirical_full_min 0.891
_oxdiff_exptl_absorpt_empirical_full_max 1.175
_oxdiff_exptl_absorpt_empirical_details 
;
Empirical correction (ABSPACK) includes:
- Absorption correction using spherical harmonics
- Frame scaling
;
_space_group_IT_number           221
_space_group_crystal_system      cubic
_space_group_name_H-M_alt        'P 4/m -3 2/m'
# start Validation Reply Form
_vrf_PLAT043_I                   
;
PROBLEM: Calculated and Reported Mol. Weight Differ by ..      11.64 Check 
RESPONSE: They differ becuase ethylenediammonium is present in the crystal structure but cannot be refined.
;
_vrf_PLAT241_I                   
;
PROBLEM: High   'MainMol' Ueq as Compared to Neighbors of         Br Check 
RESPONSE: This is a result of the dynamic nature of the lattice
;
# end Validation Reply Form
####################################################################### 
# 
# This file contains crystal structure data downloaded from the 
# Cambridge Structural Database (CSD) hosted by the Cambridge 
# Crystallographic Data Centre (CCDC).
# 
# Full information about CCDC data access policies and citation 
# guidelines are available at http://www.ccdc.cam.ac.uk/access/V1 
# 
# Audit and citation data items may have been added by the CCDC. 
# Please retain this information to preserve the provenance of 
# this file and to allow appropriate attribution of the data. 
# 
#######################################################################

data_I_CCDC5
_database_code_depnum_ccdc_archive 'CCDC 2426348'
loop_
_audit_author_name
_audit_author_address
'Adam Balvanz'
;Northwestern University
United States of America
;
_audit_update_record             
;
2025-02-21 deposited with the CCDC.	2025-10-21 downloaded from the CCDC.
;
#=======================================================================

# 5. CHEMICAL DATA

_chemical_name_systematic        
; ?
;
_chemical_name_common            ?
_chemical_formula_moiety         ?
_chemical_formula_structural     ?
_chemical_formula_analytical     ?
_chemical_formula_iupac          ?
_chemical_formula_sum            'C1.45 H7.254 Br3 N2 Pb0.607 Sn0.168'
_chemical_formula_weight         438.2
_chemical_melting_point          ?
_chemical_compound_source        ?
_chemical_absolute_configuration .

#=======================================================================

# 6. CRYSTAL DATA

_symmetry_cell_setting           cubic
_symmetry_space_group_name_H-M   'P m -3 m'
_symmetry_space_group_name_Hall  '-P 4;2;3'
_symmetry_Int_Tables_number      221

loop_
_space_group_symop_id
_space_group_symop_operation_xyz
1 x,y,z
2 -x,-y,z
3 -x,y,-z
4 x,-y,-z
5 z,x,y
6 z,-x,-y
7 -z,-x,y
8 -z,x,-y
9 y,z,x
10 -y,z,-x
11 y,-z,-x
12 -y,-z,x
13 y,x,-z
14 -y,-x,-z
15 y,-x,z
16 -y,x,z
17 x,z,-y
18 -x,z,y
19 -x,-z,-y
20 x,-z,y
21 z,y,-x
22 z,-y,x
23 -z,y,x
24 -z,-y,-x
25 -x,-y,-z
26 x,y,-z
27 x,-y,z
28 -x,y,z
29 -z,-x,-y
30 -z,x,y
31 z,x,-y
32 z,-x,y
33 -y,-z,-x
34 y,-z,x
35 -y,z,x
36 y,z,-x
37 -y,-x,z
38 y,x,z
39 -y,x,-z
40 y,-x,-z
41 -x,-z,y
42 x,-z,-y
43 x,z,y
44 -x,z,-y
45 -z,-y,x
46 -z,y,-x
47 z,-y,-x
48 z,y,x

_cell_length_a                   6.0566(6)
_cell_length_b                   6.0566(6)
_cell_length_c                   6.0566(6)
_cell_angle_alpha                90
_cell_angle_beta                 90
_cell_angle_gamma                90
_cell_volume                     222.17(4)

loop_
_twin_individual_id
_twin_individual_mass_fraction_refined
_twin_individual_twin_matrix_11
_twin_individual_twin_matrix_12
_twin_individual_twin_matrix_13
_twin_individual_twin_matrix_21
_twin_individual_twin_matrix_22
_twin_individual_twin_matrix_23
_twin_individual_twin_matrix_31
_twin_individual_twin_matrix_32
_twin_individual_twin_matrix_33
? ? ? ? ? ? ? ? ? ? ?

_cell_formula_units_Z            1

_cell_measurement_reflns_used    290
_cell_measurement_theta_min      3.36
_cell_measurement_theta_max      25.23
_cell_measurement_temperature    296.55(10)


_exptl_crystal_density_diffrn    3.2749
_exptl_crystal_density_meas      ?
_exptl_crystal_density_method    ?
_exptl_crystal_F_000             175

_exptl_absorpt_coefficient_mu    25.44
_exptl_crystal_description       irregular
_exptl_crystal_size_max          0.097
_exptl_crystal_size_mid          0.061
_exptl_crystal_size_min          0.038
_exptl_crystal_size_rad          ?
_exptl_crystal_colour            yellow
_exptl_absorpt_correction_type   empirical
_exptl_absorpt_process_details   
;
CrysAlisPro 1.171.43.70a (Rigaku Oxford Diffraction, 2023)
Empirical absorption correction using spherical harmonics,
implemented in SCALE3 ABSPACK scaling algorithm.
;
_exptl_absorpt_correction_T_min  0.203
_exptl_absorpt_correction_T_max  0.416
loop_
_exptl_crystal_face_index_h
_exptl_crystal_face_index_k
_exptl_crystal_face_index_l
_exptl_crystal_face_perp_dist
? ? ? ?

#=======================================================================

# 7. EXPERIMENTAL DATA

_exptl_special_details           ?

_diffrn_ambient_temperature      296.55
_diffrn_ambient_environment      air
_diffrn_source                   'micro-focus sealed X-ray tube'
_diffrn_source_power             ?
_diffrn_source_voltage           ?
_diffrn_source_current           ?
_diffrn_source_type              'PhotonJet (Mo) X-ray Source'
_diffrn_radiation_type           'Mo K\a'
_diffrn_radiation_source         'X-ray tube'
_diffrn_radiation_wavelength     0.71073
_diffrn_radiation_monochromator  mirror
_diffrn_radiation_probe          X-ray
_diffrn_measurement_device       'four-circle diffractometer'
_diffrn_measurement_device_type  
'XtaLAB Synergy, Single source at offset/far, HyPix'
_diffrn_detector                 'Hybrid Pixel Array Detector'
_diffrn_detector_area_resol_mean 10.0000
_diffrn_detector_type            HyPix
_diffrn_measurement_method       '\w scans'
_diffrn_measurement_specimen_support ?
_diffrn_measurement_details      
;
List of Runs (angles in degrees, time in seconds):

  # Type    Start    End  Width  t~exp~   \w     \q     \k     \f   Frames
#--------------------------------------------------------------------------
  1  \w    -59.00  14.00   0.50   25.00    --  -25.30 102.00 -41.00  146
  2  \w    -48.00 -23.00   0.50   25.00    --   24.67 -50.00-165.00   50
;

_diffrn_reflns_number            929
_diffrn_reflns_theta_min         3.36
_diffrn_reflns_theta_max         37.98
_diffrn_reflns_theta_full        37.37
_diffrn_measured_fraction_theta_max 0.94
_diffrn_measured_fraction_theta_full 0.98
_diffrn_reflns_av_R_equivalents  0.0217
_diffrn_reflns_av_unetI/netI     0.0135
_diffrn_reflns_limit_h_min       -10
_diffrn_reflns_limit_h_max       9
_diffrn_reflns_limit_k_min       -9
_diffrn_reflns_limit_k_max       10
_diffrn_reflns_limit_l_min       -5
_diffrn_reflns_limit_l_max       9
_diffrn_reflns_reduction_process ?
_diffrn_reflns_av_sigmaI/netI    0.0297

_diffrn_standards_number         ?
_diffrn_standards_interval_count ?
_diffrn_standards_interval_time  ?
_diffrn_standards_decay_%        ?
_diffrn_orient_matrix_type       
'CrysAlisPro convention (1999,Acta A55,543-557)'
_diffrn_orient_matrix_UB_11      0.0809638000
_diffrn_orient_matrix_UB_12      0.0842710000
_diffrn_orient_matrix_UB_13      -0.0080033000
_diffrn_orient_matrix_UB_21      -0.0564461000
_diffrn_orient_matrix_UB_22      0.0452965000
_diffrn_orient_matrix_UB_23      -0.0920712000
_diffrn_orient_matrix_UB_31      -0.0630710000
_diffrn_orient_matrix_UB_32      0.0675569000
_diffrn_orient_matrix_UB_33      0.0718868000
loop_
_diffrn_standard_refln_index_h
_diffrn_standard_refln_index_k
_diffrn_standard_refln_index_l
? ? ?

#=======================================================================

# 8. REFINEMENT DATA

_refine_special_details          
; ?
;

_reflns_number_total             76
_reflns_number_gt                74
_reflns_threshold_expression     I>2\s(I)
_reflns_odcompleteness_completeness 100.00
_reflns_odcompleteness_theta     36.23
_reflns_odcompleteness_iscentric 1

_refine_ls_structure_factor_coef Fsqd
_refine_ls_R_factor_gt           0.0426
_refine_ls_wR_factor_gt          0.1301
_refine_ls_R_factor_all          0.0445
_refine_ls_wR_factor_ref         0.1307
_refine_ls_goodness_of_fit_ref   2.63
_refine_ls_goodness_of_fit_gt    2.66
_refine_ls_restrained_S_gt       ?
_refine_ls_restrained_S_all      ?
_refine_ls_number_reflns         76
_refine_ls_number_parameters     8
_refine_ls_number_restraints     1
_refine_ls_number_constraints    2
_refine_ls_weighting_scheme      sigma
_refine_ls_weighting_details     w=1/(\s^2^(I)+0.0016I^2^)
_refine_ls_hydrogen_treatment    constr
_refine_ls_shift/su_max          0.0487
_refine_ls_shift/su_mean         0.0225
_refine_diff_density_max         2.03
_refine_diff_density_min         -0.67
_refine_ls_extinction_method     none
_refine_ls_extinction_coef       ?
_refine_ls_extinction_expression ?
_refine_ls_abs_structure_details ?
_refine_ls_abs_structure_Flack   ?
_refine_ls_abs_structure_Rogers  ?

loop_
_atom_type_symbol
_atom_type_scat_dispersion_real
_atom_type_scat_dispersion_imag
_atom_type_scat_source
C 0.0033 0.0016 'International Tables Vol C tables 4.2.6.8 and 6.1.1.1'
H 0.0000 0.0000 'International Tables Vol C tables 4.2.6.8 and 6.1.1.1'
Br -0.2901 2.4595 'International Tables Vol C tables 4.2.6.8 and 6.1.1.1'
N 0.0061 0.0033 'International Tables Vol C tables 4.2.6.8 and 6.1.1.1'
Pb -3.3944 10.1111 'International Tables Vol C tables 4.2.6.8 and 6.1.1.1'
Sn -0.6537 1.4246 'International Tables Vol C tables 4.2.6.8 and 6.1.1.1'

_computing_data_collection       
'CrysAlisPro system (CCD 43.124a 64-bit (release 23-05-2024))'
_computing_cell_refinement       'CrysAlisPro 1.171.43.70a (Rigaku OD, 2023)'
_computing_data_reduction        'CrysAlisPro 1.171.43.70a (Rigaku OD, 2023)'
_computing_structure_solution    ?
_computing_structure_refinement  ?
_computing_molecular_graphics    ?
_computing_publication_material  ?

loop_
_restr_distance_atom_site_label_1
_restr_distance_site_symmetry_1
_restr_distance_atom_site_label_2
_restr_distance_site_symmetry_2
_restr_distance_target
_restr_distance_target_weight_param
C . N . 1.45 0.001

loop_
_restr_angle_atom_site_label_1
_restr_angle_site_symmetry_1
_restr_angle_atom_site_label_2
_restr_angle_site_symmetry_2
_restr_angle_atom_site_label_3
_restr_angle_site_symmetry_3
_restr_angle_target
_restr_angle_target_weight_param
? ? ? ? ? ? ? ?

loop_
_restr_torsion_atom_site_label_1
_restr_torsion_site_symmetry_1
_restr_torsion_atom_site_label_2
_restr_torsion_site_symmetry_2
_restr_torsion_atom_site_label_3
_restr_torsion_site_symmetry_3
_restr_torsion_atom_site_label_4
_restr_torsion_site_symmetry_4
_restr_torsion_angle_target
_restr_torsion_weight_param
? ? ? ? ? ? ? ? ? ?

loop_
_restr_equal_distance_atom_site_label_1
_restr_equal_distance_site_symmetry_1
_restr_equal_distance_atom_site_label_2
_restr_equal_distance_site_symmetry_2
_restr_equal_distance_class_class_id
_restr_equal_distance_class_target_weight_param
? ? ? ? ? ?

loop_
_restr_equal_angle_atom_site_label_1
_restr_equal_angle_site_symmetry_1
_restr_equal_angle_atom_site_label_2
_restr_equal_angle_site_symmetry_2
_restr_equal_angle_atom_site_label_3
_restr_equal_angle_site_symmetry_3
_restr_equal_angle_class_class_id
_restr_equal_angle_class_target_weight_param
? ? ? ? ? ? ? ?

loop_
_restr_equal_torsion_atom_site_label_1
_restr_equal_torsion_site_symmetry_1
_restr_equal_torsion_atom_site_label_2
_restr_equal_torsion_site_symmetry_2
_restr_equal_torsion_atom_site_label_3
_restr_equal_torsion_site_symmetry_3
_restr_equal_torsion_atom_site_label_4
_restr_equal_torsion_site_symmetry_4
_restr_equal_torsion_class_class_id
_restr_equal_torsion_class_target_weight_param
? ? ? ? ? ? ? ? ? ?


#=======================================================================

# 9. ATOMIC COORDINATES AND DISPLACEMENT PARAMETERS

loop_
_atom_site_label
_atom_site_type_symbol
_atom_site_fract_x
_atom_site_fract_y
_atom_site_fract_z
_atom_site_adp_type
_atom_site_U_iso_or_equiv
_atom_site_site_symmetry_multiplicity
_atom_site_occupancy
_atom_site_calc_flag
_atom_site_refinement_flags
_atom_site_disorder_assembly
_atom_site_disorder_group
Pb Pb 0.5 0.5 0.5 Uani 0.0655(6) 1 0.6067 d . . .
Sn Sn 0.5 0.5 0.5 Uani 0.0655(6) 1 0.1677 d . . .
Br Br 0 0.5 0.5 Uani 0.1438(16) 3 1 d . . .
C C 0 0 0 Uani 0.31(12) 1 0.5491 d . . .
N N 0.2394(4) 0 0 Uani 0.18(9) 6 0.1816 d . . .

loop_
_atom_site_aniso_label
_atom_site_aniso_type_symbol
_atom_site_aniso_U_11
_atom_site_aniso_U_22
_atom_site_aniso_U_33
_atom_site_aniso_U_12
_atom_site_aniso_U_13
_atom_site_aniso_U_23
Pb Pb 0.0655(11) 0.0655(11) 0.0655(11) 0 0 0
Sn Sn 0.0655(11) 0.0655(11) 0.0655(11) 0 0 0
Br Br 0.086(3) 0.173(3) 0.173(3) 0 0 0
C C 0.3(2) 0.3(2) 0.3(2) 0 0 0
N N 0.12(17) 0.20(16) 0.20(16) 0 0 0

loop_
_jana_atom_site_ADP_C_label
_jana_atom_site_ADP_C_type_symbol
_jana_atom_site_ADP_C_111
_jana_atom_site_ADP_C_112
_jana_atom_site_ADP_C_113
_jana_atom_site_ADP_C_122
_jana_atom_site_ADP_C_123
_jana_atom_site_ADP_C_133
_jana_atom_site_ADP_C_222
_jana_atom_site_ADP_C_223
_jana_atom_site_ADP_C_233
_jana_atom_site_ADP_C_333
? ? ? ? ? ? ? ? ? ? ? ?

loop_
_jana_atom_site_ADP_D_label
_jana_atom_site_ADP_D_type_symbol
_jana_atom_site_ADP_D_1111
_jana_atom_site_ADP_D_1112
_jana_atom_site_ADP_D_1113
_jana_atom_site_ADP_D_1122
_jana_atom_site_ADP_D_1123
_jana_atom_site_ADP_D_1133
_jana_atom_site_ADP_D_1222
_jana_atom_site_ADP_D_1223
_jana_atom_site_ADP_D_1233
_jana_atom_site_ADP_D_1333
_jana_atom_site_ADP_D_2222
_jana_atom_site_ADP_D_2223
_jana_atom_site_ADP_D_2233
_jana_atom_site_ADP_D_2333
_jana_atom_site_ADP_D_3333
? ? ? ? ? ? ? ? ? ? ? ? ? ? ? ? ?

loop_
_jana_atom_site_ADP_E_label
_jana_atom_site_ADP_E_type_symbol
_jana_atom_site_ADP_E_11111
_jana_atom_site_ADP_E_11112
_jana_atom_site_ADP_E_11113
_jana_atom_site_ADP_E_11122
_jana_atom_site_ADP_E_11123
_jana_atom_site_ADP_E_11133
_jana_atom_site_ADP_E_11222
_jana_atom_site_ADP_E_11223
_jana_atom_site_ADP_E_11233
_jana_atom_site_ADP_E_11333
_jana_atom_site_ADP_E_12222
_jana_atom_site_ADP_E_12223
_jana_atom_site_ADP_E_12233
_jana_atom_site_ADP_E_12333
_jana_atom_site_ADP_E_13333
_jana_atom_site_ADP_E_22222
_jana_atom_site_ADP_E_22223
_jana_atom_site_ADP_E_22233
_jana_atom_site_ADP_E_22333
_jana_atom_site_ADP_E_23333
_jana_atom_site_ADP_E_33333
? ? ? ? ? ? ? ? ? ? ? ? ? ? ? ? ? ? ? ? ? ? ?

loop_
_jana_atom_site_ADP_F_label
_jana_atom_site_ADP_F_type_symbol
_jana_atom_site_ADP_F_111111
_jana_atom_site_ADP_F_111112
_jana_atom_site_ADP_F_111113
_jana_atom_site_ADP_F_111122
_jana_atom_site_ADP_F_111123
_jana_atom_site_ADP_F_111133
_jana_atom_site_ADP_F_111222
_jana_atom_site_ADP_F_111223
_jana_atom_site_ADP_F_111233
_jana_atom_site_ADP_F_111333
_jana_atom_site_ADP_F_112222
_jana_atom_site_ADP_F_112223
_jana_atom_site_ADP_F_112233
_jana_atom_site_ADP_F_112333
_jana_atom_site_ADP_F_113333
_jana_atom_site_ADP_F_122222
_jana_atom_site_ADP_F_122223
_jana_atom_site_ADP_F_122233
_jana_atom_site_ADP_F_122333
_jana_atom_site_ADP_F_123333
_jana_atom_site_ADP_F_133333
_jana_atom_site_ADP_F_222222
_jana_atom_site_ADP_F_222223
_jana_atom_site_ADP_F_222233
_jana_atom_site_ADP_F_222333
_jana_atom_site_ADP_F_223333
_jana_atom_site_ADP_F_233333
_jana_atom_site_ADP_F_333333
? ? ? ? ? ? ? ? ? ? ? ? ? ? ? ? ? ? ? ? ? ? ? ? ? ? ? ? ? ?


#=======================================================================

# 10. MOLECULAR GEOMETRY


loop_
_geom_bond_atom_site_label_1
_geom_bond_atom_site_label_2
_geom_bond_site_symmetry_1
_geom_bond_site_symmetry_2
_geom_bond_distance
_geom_bond_publ_flag
Pb Sn . . 0 ?
Pb Br . . 3.0283(6) ?
Pb Br . 1_655 3.0283(6) ?
Pb Br . 5_555 3.0283(6) ?
Pb Br . 5_565 3.0283(6) ?
Pb Br . 9_555 3.0283(6) ?
Pb Br . 9_556 3.0283(6) ?
Sn Br . . 3.0283(6) ?
Sn Br . 1_655 3.0283(6) ?
Sn Br . 5_555 3.0283(6) ?
Sn Br . 5_565 3.0283(6) ?
Sn Br . 9_555 3.0283(6) ?
Sn Br . 9_556 3.0283(6) ?
Br N . 5_555 3.4150(13) ?
Br N . 5_556 3.4150(13) ?
Br N . 6_565 3.4150(13) ?
Br N . 6_566 3.4150(13) ?
Br N . 9_555 3.4150(13) ?
Br N . 9_565 3.4150(13) ?
Br N . 10_556 3.4150(13) ?
Br N . 10_566 3.4150(13) ?
C N . . 1.450(3) ?
C N . 2_555 1.450(3) ?
C N . 5_555 1.450(3) ?
C N . 6_555 1.450(3) ?
C N . 9_555 1.450(3) ?
C N . 10_555 1.450(3) ?
N N . 2_555 2.900(4) ?
N N . 2_655 3.157(4) ?
N N . 5_555 2.050(3) ?
N N . 6_555 2.050(3) ?
N N . 9_555 2.050(3) ?
N N . 10_555 2.050(3) ?

loop_
_geom_angle_atom_site_label_1
_geom_angle_atom_site_label_2
_geom_angle_atom_site_label_3
_geom_angle_site_symmetry_1
_geom_angle_site_symmetry_2
_geom_angle_site_symmetry_3
_geom_angle
_geom_angle_publ_flag
Sn Pb Br . . . 0 ?
Sn Pb Br . . 1_655 0 ?
Sn Pb Br . . 5_555 0 ?
Sn Pb Br . . 5_565 0 ?
Sn Pb Br . . 9_555 0 ?
Sn Pb Br . . 9_556 0 ?
Br Pb Br . . 1_655 180 ?
Br Pb Br . . 5_555 90 ?
Br Pb Br . . 5_565 90 ?
Br Pb Br . . 9_555 90 ?
Br Pb Br . . 9_556 90 ?
Br Pb Br 1_655 . 5_555 90 ?
Br Pb Br 1_655 . 5_565 90 ?
Br Pb Br 1_655 . 9_555 90 ?
Br Pb Br 1_655 . 9_556 90 ?
Br Pb Br 5_555 . 5_565 180 ?
Br Pb Br 5_555 . 9_555 90 ?
Br Pb Br 5_555 . 9_556 90 ?
Br Pb Br 5_565 . 9_555 90 ?
Br Pb Br 5_565 . 9_556 90 ?
Br Pb Br 9_555 . 9_556 180 ?
Pb Sn Br . . . 0 ?
Pb Sn Br . . 1_655 0 ?
Pb Sn Br . . 5_555 0 ?
Pb Sn Br . . 5_565 0 ?
Pb Sn Br . . 9_555 0 ?
Pb Sn Br . . 9_556 0 ?
Br Sn Br . . 1_655 180 ?
Br Sn Br . . 5_555 90 ?
Br Sn Br . . 5_565 90 ?
Br Sn Br . . 9_555 90 ?
Br Sn Br . . 9_556 90 ?
Br Sn Br 1_655 . 5_555 90 ?
Br Sn Br 1_655 . 5_565 90 ?
Br Sn Br 1_655 . 9_555 90 ?
Br Sn Br 1_655 . 9_556 90 ?
Br Sn Br 5_555 . 5_565 180 ?
Br Sn Br 5_555 . 9_555 90 ?
Br Sn Br 5_555 . 9_556 90 ?
Br Sn Br 5_565 . 9_555 90 ?
Br Sn Br 5_565 . 9_556 90 ?
Br Sn Br 9_555 . 9_556 180 ?
Pb Br Pb 1_455 . . 180 ?
Pb Br Sn 1_455 . 1_455 0 ?
Pb Br Sn 1_455 . . 180 ?
Pb Br N 1_455 . 5_555 90 ?
Pb Br N 1_455 . 5_556 90 ?
Pb Br N 1_455 . 6_565 90 ?
Pb Br N 1_455 . 6_566 90 ?
Pb Br N 1_455 . 9_555 90 ?
Pb Br N 1_455 . 9_565 90 ?
Pb Br N 1_455 . 10_556 90 ?
Pb Br N 1_455 . 10_566 90 ?
Pb Br Sn . . 1_455 180 ?
Pb Br Sn . . . 0 ?
Pb Br N . . 5_555 90 ?
Pb Br N . . 5_556 90 ?
Pb Br N . . 6_565 90 ?
Pb Br N . . 6_566 90 ?
Pb Br N . . 9_555 90 ?
Pb Br N . . 9_565 90 ?
Pb Br N . . 10_556 90 ?
Pb Br N . . 10_566 90 ?
Sn Br Sn 1_455 . . 180 ?
Sn Br N 1_455 . 5_555 90 ?
Sn Br N 1_455 . 5_556 90 ?
Sn Br N 1_455 . 6_565 90 ?
Sn Br N 1_455 . 6_566 90 ?
Sn Br N 1_455 . 9_555 90 ?
Sn Br N 1_455 . 9_565 90 ?
Sn Br N 1_455 . 10_556 90 ?
Sn Br N 1_455 . 10_566 90 ?
Sn Br N . . 5_555 90 ?
Sn Br N . . 5_556 90 ?
Sn Br N . . 6_565 90 ?
Sn Br N . . 6_566 90 ?
Sn Br N . . 9_555 90 ?
Sn Br N . . 9_565 90 ?
Sn Br N . . 10_556 90 ?
Sn Br N . . 10_566 90 ?
N Br N 5_555 . 5_556 124.94(6) ?
N Br N 5_555 . 6_565 55.06(6) ?
N Br N 5_555 . 6_566 180 ?
N Br N 5_555 . 9_555 34.94(6) ?
N Br N 5_555 . 9_565 90.00(6) ?
N Br N 5_555 . 10_556 90.00(6) ?
N Br N 5_555 . 10_566 145.06(6) ?
N Br N 5_556 . 6_565 180 ?
N Br N 5_556 . 6_566 55.06(6) ?
N Br N 5_556 . 9_555 90.00(6) ?
N Br N 5_556 . 9_565 145.06(6) ?
N Br N 5_556 . 10_556 34.94(6) ?
N Br N 5_556 . 10_566 90.00(6) ?
N Br N 6_565 . 6_566 124.94(6) ?
N Br N 6_565 . 9_555 90.00(6) ?
N Br N 6_565 . 9_565 34.94(6) ?
N Br N 6_565 . 10_556 145.06(6) ?
N Br N 6_565 . 10_566 90.00(6) ?
N Br N 6_566 . 9_555 145.06(6) ?
N Br N 6_566 . 9_565 90.00(6) ?
N Br N 6_566 . 10_556 90.00(6) ?
N Br N 6_566 . 10_566 34.94(6) ?
N Br N 9_555 . 9_565 124.94(6) ?
N Br N 9_555 . 10_556 55.06(6) ?
N Br N 9_555 . 10_566 180 ?
N Br N 9_565 . 10_556 180 ?
N Br N 9_565 . 10_566 55.06(6) ?
N Br N 10_556 . 10_566 124.94(6) ?
N C N . . 2_555 180 ?
N C N . . 5_555 90 ?
N C N . . 6_555 90 ?
N C N . . 9_555 90 ?
N C N . . 10_555 90 ?
N C N 2_555 . 5_555 90 ?
N C N 2_555 . 6_555 90 ?
N C N 2_555 . 9_555 90 ?
N C N 2_555 . 10_555 90 ?
N C N 5_555 . 6_555 180 ?
N C N 5_555 . 9_555 90 ?
N C N 5_555 . 10_555 90 ?
N C N 6_555 . 9_555 90 ?
N C N 6_555 . 10_555 90 ?
N C N 9_555 . 10_555 180 ?
Br N Br 5_554 . 5_555 124.94(8) ?
Br N Br 5_554 . 9_545 77.66(3) ?
Br N Br 5_554 . 9_555 77.66(3) ?
Br N C 5_554 . . 117.53(4) ?
Br N N 5_554 . 2_555 117.53(4) ?
Br N N 5_554 . 2_655 62.47(4) ?
Br N N 5_554 . 5_555 109.08(2) ?
Br N N 5_554 . 6_555 109.08(2) ?
Br N N 5_554 . 9_555 162.53(11) ?
Br N N 5_554 . 10_555 72.53(5) ?
Br N Br 5_555 . 9_545 77.66(3) ?
Br N Br 5_555 . 9_555 77.66(3) ?
Br N C 5_555 . . 117.53(4) ?
Br N N 5_555 . 2_555 117.53(4) ?
Br N N 5_555 . 2_655 62.47(4) ?
Br N N 5_555 . 5_555 109.08(2) ?
Br N N 5_555 . 6_555 109.08(2) ?
Br N N 5_555 . 9_555 72.53(5) ?
Br N N 5_555 . 10_555 162.53(11) ?
Br N Br 9_545 . 9_555 124.94(8) ?
Br N C 9_545 . . 117.53(4) ?
Br N N 9_545 . 2_555 117.53(4) ?
Br N N 9_545 . 2_655 62.47(4) ?
Br N N 9_545 . 5_555 162.53(11) ?
Br N N 9_545 . 6_555 72.53(5) ?
Br N N 9_545 . 9_555 109.08(2) ?
Br N N 9_545 . 10_555 109.08(2) ?
Br N C 9_555 . . 117.53(4) ?
Br N N 9_555 . 2_555 117.53(4) ?
Br N N 9_555 . 2_655 62.47(4) ?
Br N N 9_555 . 5_555 72.53(5) ?
Br N N 9_555 . 6_555 162.53(11) ?
Br N N 9_555 . 9_555 109.08(2) ?
Br N N 9_555 . 10_555 109.08(2) ?
C N N . . 2_555 0 ?
C N N . . 2_655 180 ?
C N N . . 5_555 45.00(7) ?
C N N . . 6_555 45.00(7) ?
C N N . . 9_555 45.00(7) ?
C N N . . 10_555 45.00(7) ?
N N N 2_555 . 2_655 180 ?
N N N 2_555 . 5_555 45.00(7) ?
N N N 2_555 . 6_555 45.00(7) ?
N N N 2_555 . 9_555 45.00(7) ?
N N N 2_555 . 10_555 45.00(7) ?
N N N 2_655 . 5_555 135.00(7) ?
N N N 2_655 . 6_555 135.00(7) ?
N N N 2_655 . 9_555 135.00(7) ?
N N N 2_655 . 10_555 135.00(7) ?
N N N 5_555 . 6_555 90.00(13) ?
N N N 5_555 . 9_555 60.00(7) ?
N N N 5_555 . 10_555 60.00(7) ?
N N N 6_555 . 9_555 60.00(7) ?
N N N 6_555 . 10_555 60.00(7) ?
N N N 9_555 . 10_555 90.00(13) ?

loop_
_geom_torsion_atom_site_label_1
_geom_torsion_atom_site_label_2
_geom_torsion_atom_site_label_3
_geom_torsion_atom_site_label_4
_geom_torsion_site_symmetry_1
_geom_torsion_site_symmetry_2
_geom_torsion_site_symmetry_3
_geom_torsion_site_symmetry_4
_geom_torsion
_geom_torsion_publ_flag
? ? ? ? ? ? ? ? ? ?

loop_
_geom_hbond_atom_site_label_D
_geom_hbond_atom_site_label_H
_geom_hbond_atom_site_label_A
_geom_hbond_site_symmetry_D
_geom_hbond_site_symmetry_H
_geom_hbond_site_symmetry_A
_geom_hbond_distance_DH
_geom_hbond_distance_HA
_geom_hbond_distance_DA
_geom_hbond_angle_DHA
_geom_hbond_publ_flag
? ? ? ? ? ? ? ? ? ? ?

loop_
_twin_refln_datum_id
_twin_refln_individual_id
_twin_refln_index_h
_twin_refln_index_k
_twin_refln_index_l
_twin_refln_F_squared_calc
_twin_refln_F_squared_meas
_twin_refln_F_squared_sigma
_twin_refln_include_status
? ? ? ? ? ? ? ? ?

_oxdiff_exptl_absorpt_empirical_full_min 0.794
_oxdiff_exptl_absorpt_empirical_full_max 1.307
_oxdiff_exptl_absorpt_empirical_details 
;
Empirical correction (ABSPACK) includes:
- Absorption correction using spherical harmonics
- Frame scaling
;
_space_group_IT_number           221
_space_group_crystal_system      cubic
_space_group_name_H-M_alt        'P 4/m -3 2/m'
####################################################################### 
# 
# This file contains crystal structure data downloaded from the 
# Cambridge Structural Database (CSD) hosted by the Cambridge 
# Crystallographic Data Centre (CCDC).
# 
# Full information about CCDC data access policies and citation 
# guidelines are available at http://www.ccdc.cam.ac.uk/access/V1 
# 
# Audit and citation data items may have been added by the CCDC. 
# Please retain this information to preserve the provenance of 
# this file and to allow appropriate attribution of the data. 
# 
#######################################################################

data_I_CCDC6
_database_code_depnum_ccdc_archive 'CCDC 2426345'
loop_
_audit_author_name
_audit_author_address
'Adam Balvanz'
;Northwestern University
United States of America
;
_audit_update_record             
;
2025-02-21 deposited with the CCDC.	2025-10-21 downloaded from the CCDC.
;
#=======================================================================

# 5. CHEMICAL DATA

_chemical_name_systematic        
; ?
;
_chemical_name_common            ?
_chemical_formula_moiety         ?
_chemical_formula_structural     ?
_chemical_formula_analytical     ?
_chemical_formula_iupac          ?
_chemical_formula_sum            'C1.11 H5.552 Br3 N2 Pb0.753 Sn0.187'
_chemical_formula_weight         464.9
_chemical_melting_point          ?
_chemical_compound_source        ?
_chemical_absolute_configuration .
_chemical_oxdiff_formula         'Pb0.8 Sn0.2 Br3'

#=======================================================================

# 6. CRYSTAL DATA

_symmetry_cell_setting           cubic
_symmetry_space_group_name_H-M   'P m -3 m'
_symmetry_space_group_name_Hall  '-P 4;2;3'
_symmetry_Int_Tables_number      221

loop_
_space_group_symop_id
_space_group_symop_operation_xyz
1 x,y,z
2 -x,-y,z
3 -x,y,-z
4 x,-y,-z
5 z,x,y
6 z,-x,-y
7 -z,-x,y
8 -z,x,-y
9 y,z,x
10 -y,z,-x
11 y,-z,-x
12 -y,-z,x
13 y,x,-z
14 -y,-x,-z
15 y,-x,z
16 -y,x,z
17 x,z,-y
18 -x,z,y
19 -x,-z,-y
20 x,-z,y
21 z,y,-x
22 z,-y,x
23 -z,y,x
24 -z,-y,-x
25 -x,-y,-z
26 x,y,-z
27 x,-y,z
28 -x,y,z
29 -z,-x,-y
30 -z,x,y
31 z,x,-y
32 z,-x,y
33 -y,-z,-x
34 y,-z,x
35 -y,z,x
36 y,z,-x
37 -y,-x,z
38 y,x,z
39 -y,x,-z
40 y,-x,-z
41 -x,-z,y
42 x,-z,-y
43 x,z,y
44 -x,z,-y
45 -z,-y,x
46 -z,y,-x
47 z,-y,-x
48 z,y,x

_cell_length_a                   6.0203(6)
_cell_length_b                   6.0203(6)
_cell_length_c                   6.0203(6)
_cell_angle_alpha                90
_cell_angle_beta                 90
_cell_angle_gamma                90
_cell_volume                     218.20(4)

loop_
_twin_individual_id
_twin_individual_mass_fraction_refined
_twin_individual_twin_matrix_11
_twin_individual_twin_matrix_12
_twin_individual_twin_matrix_13
_twin_individual_twin_matrix_21
_twin_individual_twin_matrix_22
_twin_individual_twin_matrix_23
_twin_individual_twin_matrix_31
_twin_individual_twin_matrix_32
_twin_individual_twin_matrix_33
? ? ? ? ? ? ? ? ? ? ?

_cell_formula_units_Z            1

_cell_measurement_reflns_used    386
_cell_measurement_theta_min      3.38
_cell_measurement_theta_max      30.24
_cell_measurement_temperature    296.28(10)


_exptl_crystal_density_diffrn    3.5377
_exptl_crystal_density_meas      ?
_exptl_crystal_density_method    ?
_exptl_crystal_F_000             194

_exptl_absorpt_coefficient_mu    28.757
_exptl_crystal_description       irregular
_exptl_crystal_size_max          0.107
_exptl_crystal_size_mid          0.085
_exptl_crystal_size_min          0.071
_exptl_crystal_size_rad          ?
_exptl_crystal_colour            red
_exptl_absorpt_correction_type   empirical
_exptl_absorpt_process_details   
;
CrysAlisPro 1.171.43.70a (Rigaku Oxford Diffraction, 2023)
Empirical absorption correction using spherical harmonics,
implemented in SCALE3 ABSPACK scaling algorithm.
;
_exptl_absorpt_correction_T_min  0.125
_exptl_absorpt_correction_T_max  0.230
loop_
_exptl_crystal_face_index_h
_exptl_crystal_face_index_k
_exptl_crystal_face_index_l
_exptl_crystal_face_perp_dist
? ? ? ?

#=======================================================================

# 7. EXPERIMENTAL DATA

_exptl_special_details           ?

_diffrn_ambient_temperature      296.28
_diffrn_ambient_environment      air
_diffrn_source                   'micro-focus sealed X-ray tube'
_diffrn_source_power             ?
_diffrn_source_voltage           ?
_diffrn_source_current           ?
_diffrn_source_type              'PhotonJet (Mo) X-ray Source'
_diffrn_radiation_type           'Mo K\a'
_diffrn_radiation_source         'X-ray tube'
_diffrn_radiation_wavelength     0.71073
_diffrn_radiation_monochromator  mirror
_diffrn_radiation_probe          X-ray
_diffrn_measurement_device       'four-circle diffractometer'
_diffrn_measurement_device_type  
'XtaLAB Synergy, Single source at offset/far, HyPix'
_diffrn_detector                 'Hybrid Pixel Array Detector'
_diffrn_detector_area_resol_mean 10.0000
_diffrn_detector_type            HyPix
_diffrn_measurement_method       '\w scans'
_diffrn_measurement_specimen_support ?
_diffrn_measurement_details      
;
List of Runs (angles in degrees, time in seconds):

  # Type    Start    End  Width  t~exp~   \w     \q     \k     \f   Frames
#--------------------------------------------------------------------------
  1  \w    -66.00  -7.00   0.50   20.00    --  -25.30 117.00 146.00  118
  2  \w    -98.00 -73.00   0.50   20.00    --  -25.30 -49.00 129.00   50
;

_diffrn_reflns_number            782
_diffrn_reflns_theta_min         3.38
_diffrn_reflns_theta_max         37.43
_diffrn_reflns_theta_full        37.43
_diffrn_measured_fraction_theta_max 0.98
_diffrn_measured_fraction_theta_full 0.98
_diffrn_reflns_av_R_equivalents  0.0131
_diffrn_reflns_av_unetI/netI     0.0122
_diffrn_reflns_limit_h_min       -4
_diffrn_reflns_limit_h_max       10
_diffrn_reflns_limit_k_min       -9
_diffrn_reflns_limit_k_max       9
_diffrn_reflns_limit_l_min       -9
_diffrn_reflns_limit_l_max       9
_diffrn_reflns_reduction_process ?
_diffrn_reflns_av_sigmaI/netI    0.0220

_diffrn_standards_number         ?
_diffrn_standards_interval_count ?
_diffrn_standards_interval_time  ?
_diffrn_standards_decay_%        ?
_diffrn_orient_matrix_type       
'CrysAlisPro convention (1999,Acta A55,543-557)'
_diffrn_orient_matrix_UB_11      -0.0633591000
_diffrn_orient_matrix_UB_12      -0.0070708000
_diffrn_orient_matrix_UB_13      -0.0990627000
_diffrn_orient_matrix_UB_21      -0.0739962000
_diffrn_orient_matrix_UB_22      0.0817300000
_diffrn_orient_matrix_UB_23      0.0415507000
_diffrn_orient_matrix_UB_31      0.0663441000
_diffrn_orient_matrix_UB_32      0.0845958000
_diffrn_orient_matrix_UB_33      -0.0482251000
loop_
_diffrn_standard_refln_index_h
_diffrn_standard_refln_index_k
_diffrn_standard_refln_index_l
? ? ?

#=======================================================================

# 8. REFINEMENT DATA

_refine_special_details          
; ?
;

_reflns_number_total             151
_reflns_number_gt                140
_reflns_threshold_expression     I>2\s(I)
_reflns_odcompleteness_completeness 100.00
_reflns_odcompleteness_theta     36.23
_reflns_odcompleteness_iscentric 1

_refine_ls_structure_factor_coef Fsqd
_refine_ls_R_factor_gt           0.0326
_refine_ls_wR_factor_gt          0.0762
_refine_ls_R_factor_all          0.0360
_refine_ls_wR_factor_ref         0.0774
_refine_ls_goodness_of_fit_ref   1.37
_refine_ls_goodness_of_fit_gt    1.41
_refine_ls_restrained_S_gt       ?
_refine_ls_restrained_S_all      ?
_refine_ls_number_reflns         151
_refine_ls_number_parameters     9
_refine_ls_number_restraints     1
_refine_ls_number_constraints    2
_refine_ls_weighting_scheme      sigma
_refine_ls_weighting_details     w=1/(\s^2^(I)+0.0016I^2^)
_refine_ls_hydrogen_treatment    constr
_refine_ls_shift/su_max          0.0499
_refine_ls_shift/su_mean         0.0130
_refine_diff_density_max         0.74
_refine_diff_density_min         -0.81
_refine_ls_extinction_method     none
_refine_ls_extinction_coef       ?
_refine_ls_extinction_expression ?
_refine_ls_abs_structure_details ?
_refine_ls_abs_structure_Flack   ?
_refine_ls_abs_structure_Rogers  ?

loop_
_atom_type_symbol
_atom_type_scat_dispersion_real
_atom_type_scat_dispersion_imag
_atom_type_scat_source
C 0.0033 0.0016 'International Tables Vol C tables 4.2.6.8 and 6.1.1.1'
H 0.0000 0.0000 'International Tables Vol C tables 4.2.6.8 and 6.1.1.1'
Br -0.2901 2.4595 'International Tables Vol C tables 4.2.6.8 and 6.1.1.1'
N 0.0061 0.0033 'International Tables Vol C tables 4.2.6.8 and 6.1.1.1'
Pb -3.3944 10.1111 'International Tables Vol C tables 4.2.6.8 and 6.1.1.1'
Sn -0.6537 1.4246 'International Tables Vol C tables 4.2.6.8 and 6.1.1.1'

_computing_data_collection       
'CrysAlisPro system (CCD 43.124a 64-bit (release 23-05-2024))'
_computing_cell_refinement       'CrysAlisPro 1.171.43.70a (Rigaku OD, 2023)'
_computing_data_reduction        'CrysAlisPro 1.171.43.70a (Rigaku OD, 2023)'
_computing_structure_solution    ?
_computing_structure_refinement  ?
_computing_molecular_graphics    ?
_computing_publication_material  ?

loop_
_restr_distance_atom_site_label_1
_restr_distance_site_symmetry_1
_restr_distance_atom_site_label_2
_restr_distance_site_symmetry_2
_restr_distance_target
_restr_distance_target_weight_param
C . N . 1.45 0.001

loop_
_restr_angle_atom_site_label_1
_restr_angle_site_symmetry_1
_restr_angle_atom_site_label_2
_restr_angle_site_symmetry_2
_restr_angle_atom_site_label_3
_restr_angle_site_symmetry_3
_restr_angle_target
_restr_angle_target_weight_param
? ? ? ? ? ? ? ?

loop_
_restr_torsion_atom_site_label_1
_restr_torsion_site_symmetry_1
_restr_torsion_atom_site_label_2
_restr_torsion_site_symmetry_2
_restr_torsion_atom_site_label_3
_restr_torsion_site_symmetry_3
_restr_torsion_atom_site_label_4
_restr_torsion_site_symmetry_4
_restr_torsion_angle_target
_restr_torsion_weight_param
? ? ? ? ? ? ? ? ? ?

loop_
_restr_equal_distance_atom_site_label_1
_restr_equal_distance_site_symmetry_1
_restr_equal_distance_atom_site_label_2
_restr_equal_distance_site_symmetry_2
_restr_equal_distance_class_class_id
_restr_equal_distance_class_target_weight_param
? ? ? ? ? ?

loop_
_restr_equal_angle_atom_site_label_1
_restr_equal_angle_site_symmetry_1
_restr_equal_angle_atom_site_label_2
_restr_equal_angle_site_symmetry_2
_restr_equal_angle_atom_site_label_3
_restr_equal_angle_site_symmetry_3
_restr_equal_angle_class_class_id
_restr_equal_angle_class_target_weight_param
? ? ? ? ? ? ? ?

loop_
_restr_equal_torsion_atom_site_label_1
_restr_equal_torsion_site_symmetry_1
_restr_equal_torsion_atom_site_label_2
_restr_equal_torsion_site_symmetry_2
_restr_equal_torsion_atom_site_label_3
_restr_equal_torsion_site_symmetry_3
_restr_equal_torsion_atom_site_label_4
_restr_equal_torsion_site_symmetry_4
_restr_equal_torsion_class_class_id
_restr_equal_torsion_class_target_weight_param
? ? ? ? ? ? ? ? ? ?


#=======================================================================

# 9. ATOMIC COORDINATES AND DISPLACEMENT PARAMETERS

loop_
_atom_site_label
_atom_site_type_symbol
_atom_site_fract_x
_atom_site_fract_y
_atom_site_fract_z
_atom_site_adp_type
_atom_site_U_iso_or_equiv
_atom_site_site_symmetry_multiplicity
_atom_site_occupancy
_atom_site_calc_flag
_atom_site_refinement_flags
_atom_site_disorder_assembly
_atom_site_disorder_group
Pb Pb 0.5 0.5 0.5 Uani 0.04728(17) 1 0.753(6) d . . .
Sn Sn 0.5 0.5 0.5 Uani 0.04728(17) 1 0.1868(14) d . . .
Br Br 0 0.5 0.5 Uani 0.0995(6) 3 1 d . . .
C C 0 0 0 Uani 0.166(19) 1 0.8894 d . . .
N N 0.2408(2) 0 0 Uani 0.16(4) 6 0.2936 d . . .

loop_
_atom_site_aniso_label
_atom_site_aniso_type_symbol
_atom_site_aniso_U_11
_atom_site_aniso_U_22
_atom_site_aniso_U_33
_atom_site_aniso_U_12
_atom_site_aniso_U_13
_atom_site_aniso_U_23
Pb Pb 0.0473(3) 0.0473(3) 0.0473(3) 0 0 0
Sn Sn 0.0473(3) 0.0473(3) 0.0473(3) 0 0 0
Br Br 0.0512(7) 0.1237(12) 0.1237(12) 0 0 0
C C 0.17(3) 0.17(3) 0.17(3) 0 0 0
N N 0.13(7) 0.18(6) 0.18(6) 0 0 0

loop_
_jana_atom_site_ADP_C_label
_jana_atom_site_ADP_C_type_symbol
_jana_atom_site_ADP_C_111
_jana_atom_site_ADP_C_112
_jana_atom_site_ADP_C_113
_jana_atom_site_ADP_C_122
_jana_atom_site_ADP_C_123
_jana_atom_site_ADP_C_133
_jana_atom_site_ADP_C_222
_jana_atom_site_ADP_C_223
_jana_atom_site_ADP_C_233
_jana_atom_site_ADP_C_333
? ? ? ? ? ? ? ? ? ? ? ?

loop_
_jana_atom_site_ADP_D_label
_jana_atom_site_ADP_D_type_symbol
_jana_atom_site_ADP_D_1111
_jana_atom_site_ADP_D_1112
_jana_atom_site_ADP_D_1113
_jana_atom_site_ADP_D_1122
_jana_atom_site_ADP_D_1123
_jana_atom_site_ADP_D_1133
_jana_atom_site_ADP_D_1222
_jana_atom_site_ADP_D_1223
_jana_atom_site_ADP_D_1233
_jana_atom_site_ADP_D_1333
_jana_atom_site_ADP_D_2222
_jana_atom_site_ADP_D_2223
_jana_atom_site_ADP_D_2233
_jana_atom_site_ADP_D_2333
_jana_atom_site_ADP_D_3333
? ? ? ? ? ? ? ? ? ? ? ? ? ? ? ? ?

loop_
_jana_atom_site_ADP_E_label
_jana_atom_site_ADP_E_type_symbol
_jana_atom_site_ADP_E_11111
_jana_atom_site_ADP_E_11112
_jana_atom_site_ADP_E_11113
_jana_atom_site_ADP_E_11122
_jana_atom_site_ADP_E_11123
_jana_atom_site_ADP_E_11133
_jana_atom_site_ADP_E_11222
_jana_atom_site_ADP_E_11223
_jana_atom_site_ADP_E_11233
_jana_atom_site_ADP_E_11333
_jana_atom_site_ADP_E_12222
_jana_atom_site_ADP_E_12223
_jana_atom_site_ADP_E_12233
_jana_atom_site_ADP_E_12333
_jana_atom_site_ADP_E_13333
_jana_atom_site_ADP_E_22222
_jana_atom_site_ADP_E_22223
_jana_atom_site_ADP_E_22233
_jana_atom_site_ADP_E_22333
_jana_atom_site_ADP_E_23333
_jana_atom_site_ADP_E_33333
? ? ? ? ? ? ? ? ? ? ? ? ? ? ? ? ? ? ? ? ? ? ?

loop_
_jana_atom_site_ADP_F_label
_jana_atom_site_ADP_F_type_symbol
_jana_atom_site_ADP_F_111111
_jana_atom_site_ADP_F_111112
_jana_atom_site_ADP_F_111113
_jana_atom_site_ADP_F_111122
_jana_atom_site_ADP_F_111123
_jana_atom_site_ADP_F_111133
_jana_atom_site_ADP_F_111222
_jana_atom_site_ADP_F_111223
_jana_atom_site_ADP_F_111233
_jana_atom_site_ADP_F_111333
_jana_atom_site_ADP_F_112222
_jana_atom_site_ADP_F_112223
_jana_atom_site_ADP_F_112233
_jana_atom_site_ADP_F_112333
_jana_atom_site_ADP_F_113333
_jana_atom_site_ADP_F_122222
_jana_atom_site_ADP_F_122223
_jana_atom_site_ADP_F_122233
_jana_atom_site_ADP_F_122333
_jana_atom_site_ADP_F_123333
_jana_atom_site_ADP_F_133333
_jana_atom_site_ADP_F_222222
_jana_atom_site_ADP_F_222223
_jana_atom_site_ADP_F_222233
_jana_atom_site_ADP_F_222333
_jana_atom_site_ADP_F_223333
_jana_atom_site_ADP_F_233333
_jana_atom_site_ADP_F_333333
? ? ? ? ? ? ? ? ? ? ? ? ? ? ? ? ? ? ? ? ? ? ? ? ? ? ? ? ? ?


#=======================================================================

loop_
_geom_bond_atom_site_label_1
_geom_bond_atom_site_label_2
_geom_bond_site_symmetry_1
_geom_bond_site_symmetry_2
_geom_bond_distance
_geom_bond_publ_flag
Pb Sn . . 0 ?
Pb Br . . 3.0101(6) ?
Pb Br . 1_655 3.0101(6) ?
Pb Br . 5_555 3.0101(6) ?
Pb Br . 5_565 3.0101(6) ?
Pb Br . 9_555 3.0101(6) ?
Pb Br . 9_556 3.0101(6) ?
Sn Br . . 3.0101(6) ?
Sn Br . 1_655 3.0101(6) ?
Sn Br . 5_555 3.0101(6) ?
Sn Br . 5_565 3.0101(6) ?
Sn Br . 9_555 3.0101(6) ?
Sn Br . 9_556 3.0101(6) ?
Br N . 5_555 3.3905(8) ?
Br N . 5_556 3.3905(8) ?
Br N . 6_565 3.3905(8) ?
Br N . 6_566 3.3905(8) ?
Br N . 9_555 3.3905(8) ?
Br N . 9_565 3.3905(8) ?
Br N . 10_556 3.3905(8) ?
Br N . 10_566 3.3905(8) ?
C N . . 1.4498(14) ?
C N . 2_555 1.4498(14) ?
C N . 5_555 1.4498(14) ?
C N . 6_555 1.4498(14) ?
C N . 9_555 1.4498(14) ?
C N . 10_555 1.4498(14) ?
N N . 2_555 2.900(2) ?
N N . 2_655 3.121(2) ?
N N . 5_555 2.0503(14) ?
N N . 6_555 2.0503(14) ?
N N . 9_555 2.0503(14) ?
N N . 10_555 2.0503(14) ?

loop_
_geom_angle_atom_site_label_1
_geom_angle_atom_site_label_2
_geom_angle_atom_site_label_3
_geom_angle_site_symmetry_1
_geom_angle_site_symmetry_2
_geom_angle_site_symmetry_3
_geom_angle
_geom_angle_publ_flag
Sn Pb Br . . . 0 ?
Sn Pb Br . . 1_655 0 ?
Sn Pb Br . . 5_555 0 ?
Sn Pb Br . . 5_565 0 ?
Sn Pb Br . . 9_555 0 ?
Sn Pb Br . . 9_556 0 ?
Br Pb Br . . 1_655 180 ?
Br Pb Br . . 5_555 90 ?
Br Pb Br . . 5_565 90 ?
Br Pb Br . . 9_555 90 ?
Br Pb Br . . 9_556 90 ?
Br Pb Br 1_655 . 5_555 90 ?
Br Pb Br 1_655 . 5_565 90 ?
Br Pb Br 1_655 . 9_555 90 ?
Br Pb Br 1_655 . 9_556 90 ?
Br Pb Br 5_555 . 5_565 180 ?
Br Pb Br 5_555 . 9_555 90 ?
Br Pb Br 5_555 . 9_556 90 ?
Br Pb Br 5_565 . 9_555 90 ?
Br Pb Br 5_565 . 9_556 90 ?
Br Pb Br 9_555 . 9_556 180 ?
Pb Sn Br . . . 0 ?
Pb Sn Br . . 1_655 0 ?
Pb Sn Br . . 5_555 0 ?
Pb Sn Br . . 5_565 0 ?
Pb Sn Br . . 9_555 0 ?
Pb Sn Br . . 9_556 0 ?
Br Sn Br . . 1_655 180 ?
Br Sn Br . . 5_555 90 ?
Br Sn Br . . 5_565 90 ?
Br Sn Br . . 9_555 90 ?
Br Sn Br . . 9_556 90 ?
Br Sn Br 1_655 . 5_555 90 ?
Br Sn Br 1_655 . 5_565 90 ?
Br Sn Br 1_655 . 9_555 90 ?
Br Sn Br 1_655 . 9_556 90 ?
Br Sn Br 5_555 . 5_565 180 ?
Br Sn Br 5_555 . 9_555 90 ?
Br Sn Br 5_555 . 9_556 90 ?
Br Sn Br 5_565 . 9_555 90 ?
Br Sn Br 5_565 . 9_556 90 ?
Br Sn Br 9_555 . 9_556 180 ?
Pb Br Pb 1_455 . . 180 ?
Pb Br Sn 1_455 . 1_455 0 ?
Pb Br Sn 1_455 . . 180 ?
Pb Br N 1_455 . 5_555 90 ?
Pb Br N 1_455 . 5_556 90 ?
Pb Br N 1_455 . 6_565 90 ?
Pb Br N 1_455 . 6_566 90 ?
Pb Br N 1_455 . 9_555 90 ?
Pb Br N 1_455 . 9_565 90 ?
Pb Br N 1_455 . 10_556 90 ?
Pb Br N 1_455 . 10_566 90 ?
Pb Br Sn . . 1_455 180 ?
Pb Br Sn . . . 0 ?
Pb Br N . . 5_555 90 ?
Pb Br N . . 5_556 90 ?
Pb Br N . . 6_565 90 ?
Pb Br N . . 6_566 90 ?
Pb Br N . . 9_555 90 ?
Pb Br N . . 9_565 90 ?
Pb Br N . . 10_556 90 ?
Pb Br N . . 10_566 90 ?
Sn Br Sn 1_455 . . 180 ?
Sn Br N 1_455 . 5_555 90 ?
Sn Br N 1_455 . 5_556 90 ?
Sn Br N 1_455 . 6_565 90 ?
Sn Br N 1_455 . 6_566 90 ?
Sn Br N 1_455 . 9_555 90 ?
Sn Br N 1_455 . 9_565 90 ?
Sn Br N 1_455 . 10_556 90 ?
Sn Br N 1_455 . 10_566 90 ?
Sn Br N . . 5_555 90 ?
Sn Br N . . 5_556 90 ?
Sn Br N . . 6_565 90 ?
Sn Br N . . 6_566 90 ?
Sn Br N . . 9_555 90 ?
Sn Br N . . 9_565 90 ?
Sn Br N . . 10_556 90 ?
Sn Br N . . 10_566 90 ?
N Br N 5_555 . 5_556 125.20(3) ?
N Br N 5_555 . 6_565 54.80(3) ?
N Br N 5_555 . 6_566 180 ?
N Br N 5_555 . 9_555 35.20(3) ?
N Br N 5_555 . 9_565 90.00(3) ?
N Br N 5_555 . 10_556 90.00(3) ?
N Br N 5_555 . 10_566 144.80(3) ?
N Br N 5_556 . 6_565 180 ?
N Br N 5_556 . 6_566 54.80(3) ?
N Br N 5_556 . 9_555 90.00(3) ?
N Br N 5_556 . 9_565 144.80(3) ?
N Br N 5_556 . 10_556 35.20(3) ?
N Br N 5_556 . 10_566 90.00(3) ?
N Br N 6_565 . 6_566 125.20(3) ?
N Br N 6_565 . 9_555 90.00(3) ?
N Br N 6_565 . 9_565 35.20(3) ?
N Br N 6_565 . 10_556 144.80(3) ?
N Br N 6_565 . 10_566 90.00(3) ?
N Br N 6_566 . 9_555 144.80(3) ?
N Br N 6_566 . 9_565 90.00(3) ?
N Br N 6_566 . 10_556 90.00(3) ?
N Br N 6_566 . 10_566 35.20(3) ?
N Br N 9_555 . 9_565 125.20(3) ?
N Br N 9_555 . 10_556 54.80(3) ?
N Br N 9_555 . 10_566 180 ?
N Br N 9_565 . 10_556 180 ?
N Br N 9_565 . 10_566 54.80(3) ?
N Br N 10_556 . 10_566 125.20(3) ?
N C N . . 2_555 180 ?
N C N . . 5_555 90 ?
N C N . . 6_555 90 ?
N C N . . 9_555 90 ?
N C N . . 10_555 90 ?
N C N 2_555 . 5_555 90 ?
N C N 2_555 . 6_555 90 ?
N C N 2_555 . 9_555 90 ?
N C N 2_555 . 10_555 90 ?
N C N 5_555 . 6_555 180 ?
N C N 5_555 . 9_555 90 ?
N C N 5_555 . 10_555 90 ?
N C N 6_555 . 9_555 90 ?
N C N 6_555 . 10_555 90 ?
N C N 9_555 . 10_555 180 ?
Br N Br 5_554 . 5_555 125.20(4) ?
Br N Br 5_554 . 9_545 77.772(17) ?
Br N Br 5_554 . 9_555 77.772(17) ?
Br N C 5_554 . . 117.40(2) ?
Br N N 5_554 . 2_555 117.40(2) ?
Br N N 5_554 . 2_655 62.60(2) ?
Br N N 5_554 . 5_555 108.991(11) ?
Br N N 5_554 . 6_555 108.991(11) ?
Br N N 5_554 . 9_555 162.40(5) ?
Br N N 5_554 . 10_555 72.40(3) ?
Br N Br 5_555 . 9_545 77.772(17) ?
Br N Br 5_555 . 9_555 77.772(17) ?
Br N C 5_555 . . 117.40(2) ?
Br N N 5_555 . 2_555 117.40(2) ?
Br N N 5_555 . 2_655 62.60(2) ?
Br N N 5_555 . 5_555 108.991(11) ?
Br N N 5_555 . 6_555 108.991(11) ?
Br N N 5_555 . 9_555 72.40(3) ?
Br N N 5_555 . 10_555 162.40(5) ?
Br N Br 9_545 . 9_555 125.20(4) ?
Br N C 9_545 . . 117.40(2) ?
Br N N 9_545 . 2_555 117.40(2) ?
Br N N 9_545 . 2_655 62.60(2) ?
Br N N 9_545 . 5_555 162.40(5) ?
Br N N 9_545 . 6_555 72.40(3) ?
Br N N 9_545 . 9_555 108.991(11) ?
Br N N 9_545 . 10_555 108.991(11) ?
Br N C 9_555 . . 117.40(2) ?
Br N N 9_555 . 2_555 117.40(2) ?
Br N N 9_555 . 2_655 62.60(2) ?
Br N N 9_555 . 5_555 72.40(3) ?
Br N N 9_555 . 6_555 162.40(5) ?
Br N N 9_555 . 9_555 108.991(11) ?
Br N N 9_555 . 10_555 108.991(11) ?
C N N . . 2_555 0 ?
C N N . . 2_655 180 ?
C N N . . 5_555 45.00(4) ?
C N N . . 6_555 45.00(4) ?
C N N . . 9_555 45.00(4) ?
C N N . . 10_555 45.00(4) ?
N N N 2_555 . 2_655 180 ?
N N N 2_555 . 5_555 45.00(4) ?
N N N 2_555 . 6_555 45.00(4) ?
N N N 2_555 . 9_555 45.00(4) ?
N N N 2_555 . 10_555 45.00(4) ?
N N N 2_655 . 5_555 135.00(4) ?
N N N 2_655 . 6_555 135.00(4) ?
N N N 2_655 . 9_555 135.00(4) ?
N N N 2_655 . 10_555 135.00(4) ?
N N N 5_555 . 6_555 90.00(7) ?
N N N 5_555 . 9_555 60.00(4) ?
N N N 5_555 . 10_555 60.00(4) ?
N N N 6_555 . 9_555 60.00(4) ?
N N N 6_555 . 10_555 60.00(4) ?
N N N 9_555 . 10_555 90.00(7) ?

loop_
_geom_torsion_atom_site_label_1
_geom_torsion_atom_site_label_2
_geom_torsion_atom_site_label_3
_geom_torsion_atom_site_label_4
_geom_torsion_site_symmetry_1
_geom_torsion_site_symmetry_2
_geom_torsion_site_symmetry_3
_geom_torsion_site_symmetry_4
_geom_torsion
_geom_torsion_publ_flag
? ? ? ? ? ? ? ? ? ?

loop_
_geom_hbond_atom_site_label_D
_geom_hbond_atom_site_label_H
_geom_hbond_atom_site_label_A
_geom_hbond_site_symmetry_D
_geom_hbond_site_symmetry_H
_geom_hbond_site_symmetry_A
_geom_hbond_distance_DH
_geom_hbond_distance_HA
_geom_hbond_distance_DA
_geom_hbond_angle_DHA
_geom_hbond_publ_flag
? ? ? ? ? ? ? ? ? ? ?

loop_
_twin_refln_datum_id
_twin_refln_individual_id
_twin_refln_index_h
_twin_refln_index_k
_twin_refln_index_l
_twin_refln_F_squared_calc
_twin_refln_F_squared_meas
_twin_refln_F_squared_sigma
_twin_refln_include_status
? ? ? ? ? ? ? ? ?

_oxdiff_exptl_absorpt_empirical_full_min 0.779
_oxdiff_exptl_absorpt_empirical_full_max 1.295
_oxdiff_exptl_absorpt_empirical_details 
;
Empirical correction (ABSPACK) includes:
- Absorption correction using spherical harmonics
- Frame scaling
;
_space_group_IT_number           221
_space_group_crystal_system      cubic
_space_group_name_H-M_alt        'P 4/m -3 2/m'

# start Validation Reply Form
_vrf_PLAT043_I                   
;
PROBLEM: Calculated and Reported Mol. Weight Differ by ..      11.64 Check 
RESPONSE: They differ becuase ethylenediammonium is present in the crystal structure but cannot be refined.
;
_vrf_PLAT241_I                   
;
PROBLEM: High   'MainMol' Ueq as Compared to Neighbors of         Br Check 
RESPONSE: This is a result of the dynamic nature of the lattice
;
# end Validation Reply Form
####################################################################### 
# 
# This file contains crystal structure data downloaded from the 
# Cambridge Structural Database (CSD) hosted by the Cambridge 
# Crystallographic Data Centre (CCDC).
# 
# Full information about CCDC data access policies and citation 
# guidelines are available at http://www.ccdc.cam.ac.uk/access/V1 
# 
# Audit and citation data items may have been added by the CCDC. 
# Please retain this information to preserve the provenance of 
# this file and to allow appropriate attribution of the data. 
# 
#######################################################################

data_I_CCDC7
_database_code_depnum_ccdc_archive 'CCDC 2426347'
loop_
_audit_author_name
_audit_author_address
'Adam Balvanz'
;Northwestern University
United States of America
;
_audit_update_record             
;
2025-02-21 deposited with the CCDC.	2025-10-21 downloaded from the CCDC.
;
#=======================================================================

# 5. CHEMICAL DATA

_chemical_name_systematic        
; ?
;
_chemical_name_common            ?
_chemical_formula_moiety         ?
_chemical_formula_structural     ?
_chemical_formula_analytical     ?
_chemical_formula_iupac          ?
_chemical_formula_sum            'C1.35 H6.75 Br3 N2 Pb0.648 Sn0.177'
_chemical_formula_weight         446
_chemical_melting_point          ?
_chemical_compound_source        ?
_chemical_absolute_configuration .

#=======================================================================

# 6. CRYSTAL DATA

_symmetry_cell_setting           cubic
_symmetry_space_group_name_H-M   'P m -3 m'
_symmetry_space_group_name_Hall  '-P 4;2;3'
_symmetry_Int_Tables_number      221

loop_
_space_group_symop_id
_space_group_symop_operation_xyz
1 x,y,z
2 -x,-y,z
3 -x,y,-z
4 x,-y,-z
5 z,x,y
6 z,-x,-y
7 -z,-x,y
8 -z,x,-y
9 y,z,x
10 -y,z,-x
11 y,-z,-x
12 -y,-z,x
13 y,x,-z
14 -y,-x,-z
15 y,-x,z
16 -y,x,z
17 x,z,-y
18 -x,z,y
19 -x,-z,-y
20 x,-z,y
21 z,y,-x
22 z,-y,x
23 -z,y,x
24 -z,-y,-x
25 -x,-y,-z
26 x,y,-z
27 x,-y,z
28 -x,y,z
29 -z,-x,-y
30 -z,x,y
31 z,x,-y
32 z,-x,y
33 -y,-z,-x
34 y,-z,x
35 -y,z,x
36 y,z,-x
37 -y,-x,z
38 y,x,z
39 -y,x,-z
40 y,-x,-z
41 -x,-z,y
42 x,-z,-y
43 x,z,y
44 -x,z,-y
45 -z,-y,x
46 -z,y,-x
47 z,-y,-x
48 z,y,x

_cell_length_a                   6.0379(7)
_cell_length_b                   6.0379(7)
_cell_length_c                   6.0379(7)
_cell_angle_alpha                90
_cell_angle_beta                 90
_cell_angle_gamma                90
_cell_volume                     220.12(4)

loop_
_twin_individual_id
_twin_individual_mass_fraction_refined
_twin_individual_twin_matrix_11
_twin_individual_twin_matrix_12
_twin_individual_twin_matrix_13
_twin_individual_twin_matrix_21
_twin_individual_twin_matrix_22
_twin_individual_twin_matrix_23
_twin_individual_twin_matrix_31
_twin_individual_twin_matrix_32
_twin_individual_twin_matrix_33
? ? ? ? ? ? ? ? ? ? ?

_cell_formula_units_Z            1

_cell_measurement_reflns_used    375
_cell_measurement_theta_min      3.36
_cell_measurement_theta_max      28.54
_cell_measurement_temperature    296.49(10)


_exptl_crystal_density_diffrn    3.3647
_exptl_crystal_density_meas      ?
_exptl_crystal_density_method    ?
_exptl_crystal_F_000             180

_exptl_absorpt_coefficient_mu    26.482
_exptl_crystal_description       irregular
_exptl_crystal_size_max          0.168
_exptl_crystal_size_mid          0.096
_exptl_crystal_size_min          0.061
_exptl_crystal_size_rad          ?
_exptl_crystal_colour            orange
_exptl_absorpt_correction_type   empirical
_exptl_absorpt_process_details   
;
CrysAlisPro 1.171.43.70a (Rigaku Oxford Diffraction, 2023)
Empirical absorption correction using spherical harmonics,
implemented in SCALE3 ABSPACK scaling algorithm.
;
_exptl_absorpt_correction_T_min  0.101
_exptl_absorpt_correction_T_max  0.242
loop_
_exptl_crystal_face_index_h
_exptl_crystal_face_index_k
_exptl_crystal_face_index_l
_exptl_crystal_face_perp_dist
? ? ? ?

#=======================================================================

# 7. EXPERIMENTAL DATA

_exptl_special_details           ?

_diffrn_ambient_temperature      296.49
_diffrn_ambient_environment      air
_diffrn_source                   'micro-focus sealed X-ray tube'
_diffrn_source_power             ?
_diffrn_source_voltage           ?
_diffrn_source_current           ?
_diffrn_source_type              'PhotonJet (Mo) X-ray Source'
_diffrn_radiation_type           'Mo K\a'
_diffrn_radiation_source         'X-ray tube'
_diffrn_radiation_wavelength     0.71073
_diffrn_radiation_monochromator  mirror
_diffrn_radiation_probe          X-ray
_diffrn_measurement_device       'four-circle diffractometer'
_diffrn_measurement_device_type  
'XtaLAB Synergy, Single source at offset/far, HyPix'
_diffrn_detector                 'Hybrid Pixel Array Detector'
_diffrn_detector_area_resol_mean 10.0000
_diffrn_detector_type            HyPix
_diffrn_measurement_method       '\w scans'
_diffrn_measurement_specimen_support ?
_diffrn_measurement_details      
;
List of Runs (angles in degrees, time in seconds):

  # Type    Start    End  Width  t~exp~   \w     \q     \k     \f   Frames
#--------------------------------------------------------------------------
  1  \w    -38.00  17.00   0.50   20.00    --  -25.30  72.00 140.00  110
  2  \w     22.00  47.00   0.50   20.00    --  -25.30  72.00 140.00   50
  3  \w      8.00  33.00   0.50   20.00    --   24.67  61.00-169.00   50
;

_diffrn_reflns_number            979
_diffrn_reflns_theta_min         3.37
_diffrn_reflns_theta_max         37.91
_diffrn_reflns_theta_full        37.5
_diffrn_measured_fraction_theta_max 0.95
_diffrn_measured_fraction_theta_full 0.98
_diffrn_reflns_av_R_equivalents  0.0168
_diffrn_reflns_av_unetI/netI     0.0138
_diffrn_reflns_limit_h_min       -3
_diffrn_reflns_limit_h_max       10
_diffrn_reflns_limit_k_min       -10
_diffrn_reflns_limit_k_max       10
_diffrn_reflns_limit_l_min       -8
_diffrn_reflns_limit_l_max       9
_diffrn_reflns_reduction_process ?
_diffrn_reflns_av_sigmaI/netI    0.0283

_diffrn_standards_number         ?
_diffrn_standards_interval_count ?
_diffrn_standards_interval_time  ?
_diffrn_standards_decay_%        ?
_diffrn_orient_matrix_type       
'CrysAlisPro convention (1999,Acta A55,543-557)'
_diffrn_orient_matrix_UB_11      -0.1034519000
_diffrn_orient_matrix_UB_12      -0.0554257000
_diffrn_orient_matrix_UB_13      -0.0060351000
_diffrn_orient_matrix_UB_21      -0.0554898000
_diffrn_orient_matrix_UB_22      0.1035532000
_diffrn_orient_matrix_UB_23      -0.0012378000
_diffrn_orient_matrix_UB_31      0.0059257000
_diffrn_orient_matrix_UB_32      0.0018661000
_diffrn_orient_matrix_UB_33      -0.1172527000
loop_
_diffrn_standard_refln_index_h
_diffrn_standard_refln_index_k
_diffrn_standard_refln_index_l
? ? ?

#=======================================================================

# 8. REFINEMENT DATA

_refine_special_details          
; ?
;

_reflns_number_total             152
_reflns_number_gt                106
_reflns_threshold_expression     I>2\s(I)
_reflns_odcompleteness_completeness 100.00
_reflns_odcompleteness_theta     36.23
_reflns_odcompleteness_iscentric 1

_refine_ls_structure_factor_coef Fsqd
_refine_ls_R_factor_gt           0.0413
_refine_ls_wR_factor_gt          0.1065
_refine_ls_R_factor_all          0.0596
_refine_ls_wR_factor_ref         0.1103
_refine_ls_goodness_of_fit_ref   1.71
_refine_ls_goodness_of_fit_gt    2.00
_refine_ls_restrained_S_gt       ?
_refine_ls_restrained_S_all      ?
_refine_ls_number_reflns         152
_refine_ls_number_parameters     7
_refine_ls_number_restraints     1
_refine_ls_number_constraints    2
_refine_ls_weighting_scheme      sigma
_refine_ls_weighting_details     w=1/(\s^2^(I)+0.0016I^2^)
_refine_ls_hydrogen_treatment    constr
_refine_ls_shift/su_max          0.0484
_refine_ls_shift/su_mean         0.0078
_refine_diff_density_max         2.19
_refine_diff_density_min         -0.47
_refine_ls_extinction_method     none
_refine_ls_extinction_coef       ?
_refine_ls_extinction_expression ?
_refine_ls_abs_structure_details ?
_refine_ls_abs_structure_Flack   ?
_refine_ls_abs_structure_Rogers  ?

loop_
_atom_type_symbol
_atom_type_scat_dispersion_real
_atom_type_scat_dispersion_imag
_atom_type_scat_source
C 0.0033 0.0016 'International Tables Vol C tables 4.2.6.8 and 6.1.1.1'
H 0.0000 0.0000 'International Tables Vol C tables 4.2.6.8 and 6.1.1.1'
Br -0.2901 2.4595 'International Tables Vol C tables 4.2.6.8 and 6.1.1.1'
N 0.0061 0.0033 'International Tables Vol C tables 4.2.6.8 and 6.1.1.1'
Pb -3.3944 10.1111 'International Tables Vol C tables 4.2.6.8 and 6.1.1.1'
Sn -0.6537 1.4246 'International Tables Vol C tables 4.2.6.8 and 6.1.1.1'

_computing_data_collection       
'CrysAlisPro system (CCD 43.124a 64-bit (release 23-05-2024))'
_computing_cell_refinement       'CrysAlisPro 1.171.43.70a (Rigaku OD, 2023)'
_computing_data_reduction        'CrysAlisPro 1.171.43.70a (Rigaku OD, 2023)'
_computing_structure_solution    ?
_computing_structure_refinement  ?
_computing_molecular_graphics    ?
_computing_publication_material  ?

loop_
_restr_distance_atom_site_label_1
_restr_distance_site_symmetry_1
_restr_distance_atom_site_label_2
_restr_distance_site_symmetry_2
_restr_distance_target
_restr_distance_target_weight_param
C . N . 1.45 0.001

loop_
_restr_angle_atom_site_label_1
_restr_angle_site_symmetry_1
_restr_angle_atom_site_label_2
_restr_angle_site_symmetry_2
_restr_angle_atom_site_label_3
_restr_angle_site_symmetry_3
_restr_angle_target
_restr_angle_target_weight_param
? ? ? ? ? ? ? ?

loop_
_restr_torsion_atom_site_label_1
_restr_torsion_site_symmetry_1
_restr_torsion_atom_site_label_2
_restr_torsion_site_symmetry_2
_restr_torsion_atom_site_label_3
_restr_torsion_site_symmetry_3
_restr_torsion_atom_site_label_4
_restr_torsion_site_symmetry_4
_restr_torsion_angle_target
_restr_torsion_weight_param
? ? ? ? ? ? ? ? ? ?

loop_
_restr_equal_distance_atom_site_label_1
_restr_equal_distance_site_symmetry_1
_restr_equal_distance_atom_site_label_2
_restr_equal_distance_site_symmetry_2
_restr_equal_distance_class_class_id
_restr_equal_distance_class_target_weight_param
? ? ? ? ? ?

loop_
_restr_equal_angle_atom_site_label_1
_restr_equal_angle_site_symmetry_1
_restr_equal_angle_atom_site_label_2
_restr_equal_angle_site_symmetry_2
_restr_equal_angle_atom_site_label_3
_restr_equal_angle_site_symmetry_3
_restr_equal_angle_class_class_id
_restr_equal_angle_class_target_weight_param
? ? ? ? ? ? ? ?

loop_
_restr_equal_torsion_atom_site_label_1
_restr_equal_torsion_site_symmetry_1
_restr_equal_torsion_atom_site_label_2
_restr_equal_torsion_site_symmetry_2
_restr_equal_torsion_atom_site_label_3
_restr_equal_torsion_site_symmetry_3
_restr_equal_torsion_atom_site_label_4
_restr_equal_torsion_site_symmetry_4
_restr_equal_torsion_class_class_id
_restr_equal_torsion_class_target_weight_param
? ? ? ? ? ? ? ? ? ?


#=======================================================================

# 9. ATOMIC COORDINATES AND DISPLACEMENT PARAMETERS

loop_
_atom_site_label
_atom_site_type_symbol
_atom_site_fract_x
_atom_site_fract_y
_atom_site_fract_z
_atom_site_adp_type
_atom_site_U_iso_or_equiv
_atom_site_site_symmetry_multiplicity
_atom_site_occupancy
_atom_site_calc_flag
_atom_site_refinement_flags
_atom_site_disorder_assembly
_atom_site_disorder_group
Pb Pb 0.5 0.5 0.5 Uani 0.0620(3) 1 0.648 d . . .
Sn Sn 0.5 0.5 0.5 Uani 0.0620(3) 1 0.1769 d . . .
Br Br 0 0.5 0.5 Uani 0.1292(8) 3 1 d . . .
C C 0 0 0 Uiso 0.28(9) 1 0.6504 d . . .
N N 0.2401(3) 0 0 Uiso 0.19(6) 6 0.2146 d . . .

loop_
_atom_site_aniso_label
_atom_site_aniso_type_symbol
_atom_site_aniso_U_11
_atom_site_aniso_U_22
_atom_site_aniso_U_33
_atom_site_aniso_U_12
_atom_site_aniso_U_13
_atom_site_aniso_U_23
Pb Pb 0.0620(5) 0.0620(5) 0.0620(5) 0 0 0
Sn Sn 0.0620(5) 0.0620(5) 0.0620(5) 0 0 0
Br Br 0.0724(12) 0.1576(15) 0.1576(15) 0 0 0

loop_
_jana_atom_site_ADP_C_label
_jana_atom_site_ADP_C_type_symbol
_jana_atom_site_ADP_C_111
_jana_atom_site_ADP_C_112
_jana_atom_site_ADP_C_113
_jana_atom_site_ADP_C_122
_jana_atom_site_ADP_C_123
_jana_atom_site_ADP_C_133
_jana_atom_site_ADP_C_222
_jana_atom_site_ADP_C_223
_jana_atom_site_ADP_C_233
_jana_atom_site_ADP_C_333
? ? ? ? ? ? ? ? ? ? ? ?

loop_
_jana_atom_site_ADP_D_label
_jana_atom_site_ADP_D_type_symbol
_jana_atom_site_ADP_D_1111
_jana_atom_site_ADP_D_1112
_jana_atom_site_ADP_D_1113
_jana_atom_site_ADP_D_1122
_jana_atom_site_ADP_D_1123
_jana_atom_site_ADP_D_1133
_jana_atom_site_ADP_D_1222
_jana_atom_site_ADP_D_1223
_jana_atom_site_ADP_D_1233
_jana_atom_site_ADP_D_1333
_jana_atom_site_ADP_D_2222
_jana_atom_site_ADP_D_2223
_jana_atom_site_ADP_D_2233
_jana_atom_site_ADP_D_2333
_jana_atom_site_ADP_D_3333
? ? ? ? ? ? ? ? ? ? ? ? ? ? ? ? ?

loop_
_jana_atom_site_ADP_E_label
_jana_atom_site_ADP_E_type_symbol
_jana_atom_site_ADP_E_11111
_jana_atom_site_ADP_E_11112
_jana_atom_site_ADP_E_11113
_jana_atom_site_ADP_E_11122
_jana_atom_site_ADP_E_11123
_jana_atom_site_ADP_E_11133
_jana_atom_site_ADP_E_11222
_jana_atom_site_ADP_E_11223
_jana_atom_site_ADP_E_11233
_jana_atom_site_ADP_E_11333
_jana_atom_site_ADP_E_12222
_jana_atom_site_ADP_E_12223
_jana_atom_site_ADP_E_12233
_jana_atom_site_ADP_E_12333
_jana_atom_site_ADP_E_13333
_jana_atom_site_ADP_E_22222
_jana_atom_site_ADP_E_22223
_jana_atom_site_ADP_E_22233
_jana_atom_site_ADP_E_22333
_jana_atom_site_ADP_E_23333
_jana_atom_site_ADP_E_33333
? ? ? ? ? ? ? ? ? ? ? ? ? ? ? ? ? ? ? ? ? ? ?

loop_
_jana_atom_site_ADP_F_label
_jana_atom_site_ADP_F_type_symbol
_jana_atom_site_ADP_F_111111
_jana_atom_site_ADP_F_111112
_jana_atom_site_ADP_F_111113
_jana_atom_site_ADP_F_111122
_jana_atom_site_ADP_F_111123
_jana_atom_site_ADP_F_111133
_jana_atom_site_ADP_F_111222
_jana_atom_site_ADP_F_111223
_jana_atom_site_ADP_F_111233
_jana_atom_site_ADP_F_111333
_jana_atom_site_ADP_F_112222
_jana_atom_site_ADP_F_112223
_jana_atom_site_ADP_F_112233
_jana_atom_site_ADP_F_112333
_jana_atom_site_ADP_F_113333
_jana_atom_site_ADP_F_122222
_jana_atom_site_ADP_F_122223
_jana_atom_site_ADP_F_122233
_jana_atom_site_ADP_F_122333
_jana_atom_site_ADP_F_123333
_jana_atom_site_ADP_F_133333
_jana_atom_site_ADP_F_222222
_jana_atom_site_ADP_F_222223
_jana_atom_site_ADP_F_222233
_jana_atom_site_ADP_F_222333
_jana_atom_site_ADP_F_223333
_jana_atom_site_ADP_F_233333
_jana_atom_site_ADP_F_333333
? ? ? ? ? ? ? ? ? ? ? ? ? ? ? ? ? ? ? ? ? ? ? ? ? ? ? ? ? ?


#=======================================================================

# 10. MOLECULAR GEOMETRY


loop_
_geom_bond_atom_site_label_1
_geom_bond_atom_site_label_2
_geom_bond_site_symmetry_1
_geom_bond_site_symmetry_2
_geom_bond_distance
_geom_bond_publ_flag
Pb Sn . . 0 ?
Pb Br . . 3.0189(7) ?
Pb Br . 1_655 3.0189(7) ?
Pb Br . 5_555 3.0189(7) ?
Pb Br . 5_565 3.0189(7) ?
Pb Br . 9_555 3.0189(7) ?
Pb Br . 9_556 3.0189(7) ?
Sn Br . . 3.0189(7) ?
Sn Br . 1_655 3.0189(7) ?
Sn Br . 5_555 3.0189(7) ?
Sn Br . 5_565 3.0189(7) ?
Sn Br . 9_555 3.0189(7) ?
Sn Br . 9_556 3.0189(7) ?
Br N . 5_555 3.4023(10) ?
Br N . 5_556 3.4023(10) ?
Br N . 6_565 3.4023(10) ?
Br N . 6_566 3.4023(10) ?
Br N . 9_555 3.4023(10) ?
Br N . 9_565 3.4023(10) ?
Br N . 10_556 3.4023(10) ?
Br N . 10_566 3.4023(10) ?
C N . . 1.4499(17) ?
C N . 2_555 1.4499(17) ?
C N . 5_555 1.4499(17) ?
C N . 6_555 1.4499(17) ?
C N . 9_555 1.4499(17) ?
C N . 10_555 1.4499(17) ?
N N . 2_555 2.900(3) ?
N N . 2_655 3.138(3) ?
N N . 5_555 2.0505(17) ?
N N . 6_555 2.0505(17) ?
N N . 9_555 2.0505(17) ?
N N . 10_555 2.0505(17) ?

loop_
_geom_angle_atom_site_label_1
_geom_angle_atom_site_label_2
_geom_angle_atom_site_label_3
_geom_angle_site_symmetry_1
_geom_angle_site_symmetry_2
_geom_angle_site_symmetry_3
_geom_angle
_geom_angle_publ_flag
Sn Pb Br . . . 0 ?
Sn Pb Br . . 1_655 0 ?
Sn Pb Br . . 5_555 0 ?
Sn Pb Br . . 5_565 0 ?
Sn Pb Br . . 9_555 0 ?
Sn Pb Br . . 9_556 0 ?
Br Pb Br . . 1_655 180 ?
Br Pb Br . . 5_555 90 ?
Br Pb Br . . 5_565 90 ?
Br Pb Br . . 9_555 90 ?
Br Pb Br . . 9_556 90 ?
Br Pb Br 1_655 . 5_555 90 ?
Br Pb Br 1_655 . 5_565 90 ?
Br Pb Br 1_655 . 9_555 90 ?
Br Pb Br 1_655 . 9_556 90 ?
Br Pb Br 5_555 . 5_565 180 ?
Br Pb Br 5_555 . 9_555 90 ?
Br Pb Br 5_555 . 9_556 90 ?
Br Pb Br 5_565 . 9_555 90 ?
Br Pb Br 5_565 . 9_556 90 ?
Br Pb Br 9_555 . 9_556 180 ?
Pb Sn Br . . . 0 ?
Pb Sn Br . . 1_655 0 ?
Pb Sn Br . . 5_555 0 ?
Pb Sn Br . . 5_565 0 ?
Pb Sn Br . . 9_555 0 ?
Pb Sn Br . . 9_556 0 ?
Br Sn Br . . 1_655 180 ?
Br Sn Br . . 5_555 90 ?
Br Sn Br . . 5_565 90 ?
Br Sn Br . . 9_555 90 ?
Br Sn Br . . 9_556 90 ?
Br Sn Br 1_655 . 5_555 90 ?
Br Sn Br 1_655 . 5_565 90 ?
Br Sn Br 1_655 . 9_555 90 ?
Br Sn Br 1_655 . 9_556 90 ?
Br Sn Br 5_555 . 5_565 180 ?
Br Sn Br 5_555 . 9_555 90 ?
Br Sn Br 5_555 . 9_556 90 ?
Br Sn Br 5_565 . 9_555 90 ?
Br Sn Br 5_565 . 9_556 90 ?
Br Sn Br 9_555 . 9_556 180 ?
Pb Br Pb 1_455 . . 180 ?
Pb Br Sn 1_455 . 1_455 0 ?
Pb Br Sn 1_455 . . 180 ?
Pb Br N 1_455 . 5_555 90 ?
Pb Br N 1_455 . 5_556 90 ?
Pb Br N 1_455 . 6_565 90 ?
Pb Br N 1_455 . 6_566 90 ?
Pb Br N 1_455 . 9_555 90 ?
Pb Br N 1_455 . 9_565 90 ?
Pb Br N 1_455 . 10_556 90 ?
Pb Br N 1_455 . 10_566 90 ?
Pb Br Sn . . 1_455 180 ?
Pb Br Sn . . . 0 ?
Pb Br N . . 5_555 90 ?
Pb Br N . . 5_556 90 ?
Pb Br N . . 6_565 90 ?
Pb Br N . . 6_566 90 ?
Pb Br N . . 9_555 90 ?
Pb Br N . . 9_565 90 ?
Pb Br N . . 10_556 90 ?
Pb Br N . . 10_566 90 ?
Sn Br Sn 1_455 . . 180 ?
Sn Br N 1_455 . 5_555 90 ?
Sn Br N 1_455 . 5_556 90 ?
Sn Br N 1_455 . 6_565 90 ?
Sn Br N 1_455 . 6_566 90 ?
Sn Br N 1_455 . 9_555 90 ?
Sn Br N 1_455 . 9_565 90 ?
Sn Br N 1_455 . 10_556 90 ?
Sn Br N 1_455 . 10_566 90 ?
Sn Br N . . 5_555 90 ?
Sn Br N . . 5_556 90 ?
Sn Br N . . 6_565 90 ?
Sn Br N . . 6_566 90 ?
Sn Br N . . 9_555 90 ?
Sn Br N . . 9_565 90 ?
Sn Br N . . 10_556 90 ?
Sn Br N . . 10_566 90 ?
N Br N 5_555 . 5_556 125.08(4) ?
N Br N 5_555 . 6_565 54.92(4) ?
N Br N 5_555 . 6_566 180 ?
N Br N 5_555 . 9_555 35.08(4) ?
N Br N 5_555 . 9_565 90.00(4) ?
N Br N 5_555 . 10_556 90.00(4) ?
N Br N 5_555 . 10_566 144.92(4) ?
N Br N 5_556 . 6_565 180 ?
N Br N 5_556 . 6_566 54.92(4) ?
N Br N 5_556 . 9_555 90.00(4) ?
N Br N 5_556 . 9_565 144.92(4) ?
N Br N 5_556 . 10_556 35.08(4) ?
N Br N 5_556 . 10_566 90.00(4) ?
N Br N 6_565 . 6_566 125.08(4) ?
N Br N 6_565 . 9_555 90.00(4) ?
N Br N 6_565 . 9_565 35.08(4) ?
N Br N 6_565 . 10_556 144.92(4) ?
N Br N 6_565 . 10_566 90.00(4) ?
N Br N 6_566 . 9_555 144.92(4) ?
N Br N 6_566 . 9_565 90.00(4) ?
N Br N 6_566 . 10_556 90.00(4) ?
N Br N 6_566 . 10_566 35.08(4) ?
N Br N 9_555 . 9_565 125.08(4) ?
N Br N 9_555 . 10_556 54.92(4) ?
N Br N 9_555 . 10_566 180 ?
N Br N 9_565 . 10_556 180 ?
N Br N 9_565 . 10_566 54.92(4) ?
N Br N 10_556 . 10_566 125.08(4) ?
N C N . . 2_555 180 ?
N C N . . 5_555 90 ?
N C N . . 6_555 90 ?
N C N . . 9_555 90 ?
N C N . . 10_555 90 ?
N C N 2_555 . 5_555 90 ?
N C N 2_555 . 6_555 90 ?
N C N 2_555 . 9_555 90 ?
N C N 2_555 . 10_555 90 ?
N C N 5_555 . 6_555 180 ?
N C N 5_555 . 9_555 90 ?
N C N 5_555 . 10_555 90 ?
N C N 6_555 . 9_555 90 ?
N C N 6_555 . 10_555 90 ?
N C N 9_555 . 10_555 180 ?
Br N Br 5_554 . 5_555 125.08(5) ?
Br N Br 5_554 . 9_545 77.72(2) ?
Br N Br 5_554 . 9_555 77.72(2) ?
Br N C 5_554 . . 117.46(3) ?
Br N N 5_554 . 2_555 117.46(3) ?
Br N N 5_554 . 2_655 62.54(3) ?
Br N N 5_554 . 5_555 109.032(13) ?
Br N N 5_554 . 6_555 109.032(13) ?
Br N N 5_554 . 9_555 162.46(7) ?
Br N N 5_554 . 10_555 72.46(4) ?
Br N Br 5_555 . 9_545 77.72(2) ?
Br N Br 5_555 . 9_555 77.72(2) ?
Br N C 5_555 . . 117.46(3) ?
Br N N 5_555 . 2_555 117.46(3) ?
Br N N 5_555 . 2_655 62.54(3) ?
Br N N 5_555 . 5_555 109.032(13) ?
Br N N 5_555 . 6_555 109.032(13) ?
Br N N 5_555 . 9_555 72.46(4) ?
Br N N 5_555 . 10_555 162.46(7) ?
Br N Br 9_545 . 9_555 125.08(5) ?
Br N C 9_545 . . 117.46(3) ?
Br N N 9_545 . 2_555 117.46(3) ?
Br N N 9_545 . 2_655 62.54(3) ?
Br N N 9_545 . 5_555 162.46(7) ?
Br N N 9_545 . 6_555 72.46(4) ?
Br N N 9_545 . 9_555 109.032(13) ?
Br N N 9_545 . 10_555 109.032(13) ?
Br N C 9_555 . . 117.46(3) ?
Br N N 9_555 . 2_555 117.46(3) ?
Br N N 9_555 . 2_655 62.54(3) ?
Br N N 9_555 . 5_555 72.46(4) ?
Br N N 9_555 . 6_555 162.46(7) ?
Br N N 9_555 . 9_555 109.032(13) ?
Br N N 9_555 . 10_555 109.032(13) ?
C N N . . 2_555 0 ?
C N N . . 2_655 180 ?
C N N . . 5_555 45.00(5) ?
C N N . . 6_555 45.00(5) ?
C N N . . 9_555 45.00(5) ?
C N N . . 10_555 45.00(5) ?
N N N 2_555 . 2_655 180 ?
N N N 2_555 . 5_555 45.00(5) ?
N N N 2_555 . 6_555 45.00(5) ?
N N N 2_555 . 9_555 45.00(5) ?
N N N 2_555 . 10_555 45.00(5) ?
N N N 2_655 . 5_555 135.00(5) ?
N N N 2_655 . 6_555 135.00(5) ?
N N N 2_655 . 9_555 135.00(5) ?
N N N 2_655 . 10_555 135.00(5) ?
N N N 5_555 . 6_555 90.00(8) ?
N N N 5_555 . 9_555 60.00(5) ?
N N N 5_555 . 10_555 60.00(5) ?
N N N 6_555 . 9_555 60.00(5) ?
N N N 6_555 . 10_555 60.00(5) ?
N N N 9_555 . 10_555 90.00(8) ?

loop_
_geom_torsion_atom_site_label_1
_geom_torsion_atom_site_label_2
_geom_torsion_atom_site_label_3
_geom_torsion_atom_site_label_4
_geom_torsion_site_symmetry_1
_geom_torsion_site_symmetry_2
_geom_torsion_site_symmetry_3
_geom_torsion_site_symmetry_4
_geom_torsion
_geom_torsion_publ_flag
? ? ? ? ? ? ? ? ? ?

loop_
_geom_hbond_atom_site_label_D
_geom_hbond_atom_site_label_H
_geom_hbond_atom_site_label_A
_geom_hbond_site_symmetry_D
_geom_hbond_site_symmetry_H
_geom_hbond_site_symmetry_A
_geom_hbond_distance_DH
_geom_hbond_distance_HA
_geom_hbond_distance_DA
_geom_hbond_angle_DHA
_geom_hbond_publ_flag
? ? ? ? ? ? ? ? ? ? ?

loop_
_twin_refln_datum_id
_twin_refln_individual_id
_twin_refln_index_h
_twin_refln_index_k
_twin_refln_index_l
_twin_refln_F_squared_calc
_twin_refln_F_squared_meas
_twin_refln_F_squared_sigma
_twin_refln_include_status
? ? ? ? ? ? ? ? ?

_oxdiff_exptl_absorpt_empirical_full_min 0.654
_oxdiff_exptl_absorpt_empirical_full_max 1.755
_oxdiff_exptl_absorpt_empirical_details 
;
Empirical correction (ABSPACK) includes:
- Absorption correction using spherical harmonics
- Frame scaling
;
_space_group_IT_number           221
_space_group_crystal_system      cubic
_space_group_name_H-M_alt        'P 4/m -3 2/m'

# start Validation Reply Form
_vrf_PLAT043_I                   
;
PROBLEM: Calculated and Reported Mol. Weight Differ by ..      11.64 Check 
RESPONSE: They differ becuase ethylenediammonium is present in the crystal structure but cannot be refined.
;
_vrf_PLAT241_I                   
;
PROBLEM: High   'MainMol' Ueq as Compared to Neighbors of         Br Check 
RESPONSE: This is a result of the dynamic nature of the lattice
;
# end Validation Reply Form
####################################################################### 
# 
# This file contains crystal structure data downloaded from the 
# Cambridge Structural Database (CSD) hosted by the Cambridge 
# Crystallographic Data Centre (CCDC).
# 
# Full information about CCDC data access policies and citation 
# guidelines are available at http://www.ccdc.cam.ac.uk/access/V1 
# 
# Audit and citation data items may have been added by the CCDC. 
# Please retain this information to preserve the provenance of 
# this file and to allow appropriate attribution of the data. 
# 
#######################################################################

data_I_CCDC8
_database_code_depnum_ccdc_archive 'CCDC 2426350'
loop_
_audit_author_name
_audit_author_address
'Adam Balvanz'
;Northwestern University
United States of America
;
_audit_update_record             
;
2025-02-21 deposited with the CCDC.	2025-10-21 downloaded from the CCDC.
;
#=======================================================================

# 5. CHEMICAL DATA

_chemical_name_systematic        
; ?
;
_chemical_name_common            ?
_chemical_formula_moiety         ?
_chemical_formula_structural     ?
_chemical_formula_analytical     ?
_chemical_formula_iupac          ?
_chemical_formula_sum            'C1.198 H5.979 Br3 N2 Sn0.902'
_chemical_formula_weight         395.2
_chemical_melting_point          ?
_chemical_compound_source        ?
_chemical_absolute_configuration .

#=======================================================================

# 6. CRYSTAL DATA

_symmetry_cell_setting           cubic
_symmetry_space_group_name_H-M   'P m -3 m'
_symmetry_space_group_name_Hall  '-P 4;2;3'
_symmetry_Int_Tables_number      221

loop_
_space_group_symop_id
_space_group_symop_operation_xyz
1 x,y,z
2 -x,-y,z
3 -x,y,-z
4 x,-y,-z
5 z,x,y
6 z,-x,-y
7 -z,-x,y
8 -z,x,-y
9 y,z,x
10 -y,z,-x
11 y,-z,-x
12 -y,-z,x
13 y,x,-z
14 -y,-x,-z
15 y,-x,z
16 -y,x,z
17 x,z,-y
18 -x,z,y
19 -x,-z,-y
20 x,-z,y
21 z,y,-x
22 z,-y,x
23 -z,y,x
24 -z,-y,-x
25 -x,-y,-z
26 x,y,-z
27 x,-y,z
28 -x,y,z
29 -z,-x,-y
30 -z,x,y
31 z,x,-y
32 z,-x,y
33 -y,-z,-x
34 y,-z,x
35 -y,z,x
36 y,z,-x
37 -y,-x,z
38 y,x,z
39 -y,x,-z
40 y,-x,-z
41 -x,-z,y
42 x,-z,-y
43 x,z,y
44 -x,z,-y
45 -z,-y,x
46 -z,y,-x
47 z,-y,-x
48 z,y,x

_cell_length_a                   6.0324(7)
_cell_length_b                   6.0324(7)
_cell_length_c                   6.0324(7)
_cell_angle_alpha                90
_cell_angle_beta                 90
_cell_angle_gamma                90
_cell_volume                     219.52(4)

loop_
_twin_individual_id
_twin_individual_mass_fraction_refined
_twin_individual_twin_matrix_11
_twin_individual_twin_matrix_12
_twin_individual_twin_matrix_13
_twin_individual_twin_matrix_21
_twin_individual_twin_matrix_22
_twin_individual_twin_matrix_23
_twin_individual_twin_matrix_31
_twin_individual_twin_matrix_32
_twin_individual_twin_matrix_33
? ? ? ? ? ? ? ? ? ? ?

_cell_formula_units_Z            1

_cell_measurement_reflns_used    302
_cell_measurement_theta_min      3.37
_cell_measurement_theta_max      22.93
_cell_measurement_temperature    296.47(10)


_exptl_crystal_density_diffrn    2.9896
_exptl_crystal_density_meas      ?
_exptl_crystal_density_method    ?
_exptl_crystal_F_000             166

_exptl_absorpt_coefficient_mu    16.203
_exptl_crystal_description       rod
_exptl_crystal_size_max          0.070
_exptl_crystal_size_mid          0.056
_exptl_crystal_size_min          0.034
_exptl_crystal_size_rad          ?
_exptl_crystal_colour            yellow
_exptl_absorpt_correction_type   empirical
_exptl_absorpt_process_details   
;
CrysAlisPro 1.171.43.70a (Rigaku Oxford Diffraction, 2023)
Empirical absorption correction using spherical harmonics,
implemented in SCALE3 ABSPACK scaling algorithm.
;
_exptl_absorpt_correction_T_min  0.498
_exptl_absorpt_correction_T_max  0.643
loop_
_exptl_crystal_face_index_h
_exptl_crystal_face_index_k
_exptl_crystal_face_index_l
_exptl_crystal_face_perp_dist
? ? ? ?

#=======================================================================

# 7. EXPERIMENTAL DATA

_exptl_special_details           ?

_diffrn_ambient_temperature      296.47
_diffrn_ambient_environment      air
_diffrn_source                   'micro-focus sealed X-ray tube'
_diffrn_source_power             ?
_diffrn_source_voltage           ?
_diffrn_source_current           ?
_diffrn_source_type              'PhotonJet (Mo) X-ray Source'
_diffrn_radiation_type           'Mo K\a'
_diffrn_radiation_source         'X-ray tube'
_diffrn_radiation_wavelength     0.71073
_diffrn_radiation_monochromator  mirror
_diffrn_radiation_probe          X-ray
_diffrn_measurement_device       'four-circle diffractometer'
_diffrn_measurement_device_type  
'XtaLAB Synergy, Single source at offset/far, HyPix'
_diffrn_detector                 'Hybrid Pixel Array Detector'
_diffrn_detector_area_resol_mean 10.0000
_diffrn_detector_type            HyPix
_diffrn_measurement_method       '\w scans'
_diffrn_measurement_specimen_support ?
_diffrn_measurement_details      
;
List of Runs (angles in degrees, time in seconds):

  # Type    Start    End  Width  t~exp~   \w     \q     \k     \f   Frames
#--------------------------------------------------------------------------
  1  \w     12.00  99.00   0.50   60.00    --   24.67  24.00  67.00  174
  2  \w    -43.00  -4.00   0.50   60.00    --  -25.30  66.00  19.00   78
;

_diffrn_reflns_number            1196
_diffrn_reflns_theta_min         3.38
_diffrn_reflns_theta_max         37.34
_diffrn_reflns_theta_full        37.34
_diffrn_measured_fraction_theta_max 0.99
_diffrn_measured_fraction_theta_full 0.99
_diffrn_reflns_av_R_equivalents  0.0242
_diffrn_reflns_av_unetI/netI     0.0142
_diffrn_reflns_limit_h_min       -8
_diffrn_reflns_limit_h_max       9
_diffrn_reflns_limit_k_min       -9
_diffrn_reflns_limit_k_max       9
_diffrn_reflns_limit_l_min       -9
_diffrn_reflns_limit_l_max       10
_diffrn_reflns_reduction_process ?
_diffrn_reflns_av_sigmaI/netI    0.0363

_diffrn_standards_number         ?
_diffrn_standards_interval_count ?
_diffrn_standards_interval_time  ?
_diffrn_standards_decay_%        ?
_diffrn_orient_matrix_type       
'CrysAlisPro convention (1999,Acta A55,543-557)'
_diffrn_orient_matrix_UB_11      -0.0231697000
_diffrn_orient_matrix_UB_12      -0.0266553000
_diffrn_orient_matrix_UB_13      -0.1121237000
_diffrn_orient_matrix_UB_21      0.0766914000
_diffrn_orient_matrix_UB_22      -0.0889522000
_diffrn_orient_matrix_UB_23      0.0052950000
_diffrn_orient_matrix_UB_31      -0.0861276000
_diffrn_orient_matrix_UB_32      -0.0721403000
_diffrn_orient_matrix_UB_33      0.0348257000
loop_
_diffrn_standard_refln_index_h
_diffrn_standard_refln_index_k
_diffrn_standard_refln_index_l
? ? ?

#=======================================================================

# 8. REFINEMENT DATA

_refine_special_details          
; ?
;

_reflns_number_total             153
_reflns_number_gt                69
_reflns_threshold_expression     I>3\s(I)
_reflns_odcompleteness_completeness 100.00
_reflns_odcompleteness_theta     36.23
_reflns_odcompleteness_iscentric 1

_refine_ls_structure_factor_coef Fsqd
_refine_ls_R_factor_gt           0.0501
_refine_ls_wR_factor_gt          0.1495
_refine_ls_R_factor_all          0.1002
_refine_ls_wR_factor_ref         0.1589
_refine_ls_goodness_of_fit_ref   2.00
_refine_ls_goodness_of_fit_gt    2.89
_refine_ls_restrained_S_gt       ?
_refine_ls_restrained_S_all      ?
_refine_ls_number_reflns         153
_refine_ls_number_parameters     7
_refine_ls_number_restraints     1
_refine_ls_number_constraints    0
_refine_ls_weighting_scheme      sigma
_refine_ls_weighting_details     w=1/(\s^2^(I)+0.0016I^2^)
_refine_ls_hydrogen_treatment    constr
_refine_ls_shift/su_max          0.0490
_refine_ls_shift/su_mean         0.0077
_refine_diff_density_max         3.19
_refine_diff_density_min         -0.82
_refine_ls_extinction_method     none
_refine_ls_extinction_coef       ?
_refine_ls_extinction_expression ?
_refine_ls_abs_structure_details ?
_refine_ls_abs_structure_Flack   ?
_refine_ls_abs_structure_Rogers  ?

loop_
_atom_type_symbol
_atom_type_scat_dispersion_real
_atom_type_scat_dispersion_imag
_atom_type_scat_source
C 0.0033 0.0016 'International Tables Vol C tables 4.2.6.8 and 6.1.1.1'
H 0.0000 0.0000 'International Tables Vol C tables 4.2.6.8 and 6.1.1.1'
Br -0.2901 2.4595 'International Tables Vol C tables 4.2.6.8 and 6.1.1.1'
N 0.0061 0.0033 'International Tables Vol C tables 4.2.6.8 and 6.1.1.1'
Sn -0.6537 1.4246 'International Tables Vol C tables 4.2.6.8 and 6.1.1.1'

_computing_data_collection       
'CrysAlisPro system (CCD 43.124a 64-bit (release 23-05-2024))'
_computing_cell_refinement       'CrysAlisPro 1.171.43.70a (Rigaku OD, 2023)'
_computing_data_reduction        'CrysAlisPro 1.171.43.70a (Rigaku OD, 2023)'
_computing_structure_solution    ?
_computing_structure_refinement  ?
_computing_molecular_graphics    ?
_computing_publication_material  ?

loop_
_restr_distance_atom_site_label_1
_restr_distance_site_symmetry_1
_restr_distance_atom_site_label_2
_restr_distance_site_symmetry_2
_restr_distance_target
_restr_distance_target_weight_param
C . N . 1.45 0.001

loop_
_restr_angle_atom_site_label_1
_restr_angle_site_symmetry_1
_restr_angle_atom_site_label_2
_restr_angle_site_symmetry_2
_restr_angle_atom_site_label_3
_restr_angle_site_symmetry_3
_restr_angle_target
_restr_angle_target_weight_param
? ? ? ? ? ? ? ?

loop_
_restr_torsion_atom_site_label_1
_restr_torsion_site_symmetry_1
_restr_torsion_atom_site_label_2
_restr_torsion_site_symmetry_2
_restr_torsion_atom_site_label_3
_restr_torsion_site_symmetry_3
_restr_torsion_atom_site_label_4
_restr_torsion_site_symmetry_4
_restr_torsion_angle_target
_restr_torsion_weight_param
? ? ? ? ? ? ? ? ? ?

loop_
_restr_equal_distance_atom_site_label_1
_restr_equal_distance_site_symmetry_1
_restr_equal_distance_atom_site_label_2
_restr_equal_distance_site_symmetry_2
_restr_equal_distance_class_class_id
_restr_equal_distance_class_target_weight_param
? ? ? ? ? ?

loop_
_restr_equal_angle_atom_site_label_1
_restr_equal_angle_site_symmetry_1
_restr_equal_angle_atom_site_label_2
_restr_equal_angle_site_symmetry_2
_restr_equal_angle_atom_site_label_3
_restr_equal_angle_site_symmetry_3
_restr_equal_angle_class_class_id
_restr_equal_angle_class_target_weight_param
? ? ? ? ? ? ? ?

loop_
_restr_equal_torsion_atom_site_label_1
_restr_equal_torsion_site_symmetry_1
_restr_equal_torsion_atom_site_label_2
_restr_equal_torsion_site_symmetry_2
_restr_equal_torsion_atom_site_label_3
_restr_equal_torsion_site_symmetry_3
_restr_equal_torsion_atom_site_label_4
_restr_equal_torsion_site_symmetry_4
_restr_equal_torsion_class_class_id
_restr_equal_torsion_class_target_weight_param
? ? ? ? ? ? ? ? ? ?


#=======================================================================

# 9. ATOMIC COORDINATES AND DISPLACEMENT PARAMETERS

loop_
_atom_site_label
_atom_site_type_symbol
_atom_site_fract_x
_atom_site_fract_y
_atom_site_fract_z
_atom_site_adp_type
_atom_site_U_iso_or_equiv
_atom_site_site_symmetry_multiplicity
_atom_site_occupancy
_atom_site_calc_flag
_atom_site_refinement_flags
_atom_site_disorder_assembly
_atom_site_disorder_group
Sn Sn 0.5 0.5 0.5 Uani 0.0777(6) 1 0.9024 d . . .
Br Br 0 0.5 0.5 Uani 0.1619(14) 3 1 d . . .
C C 0 0 0 Uani 0.19(2) 1 0.8064 d . . .
N N 0.2403(3) 0 0 Uiso 0.30(10) 6 0.2656 d . . .

loop_
_atom_site_aniso_label
_atom_site_aniso_type_symbol
_atom_site_aniso_U_11
_atom_site_aniso_U_22
_atom_site_aniso_U_33
_atom_site_aniso_U_12
_atom_site_aniso_U_13
_atom_site_aniso_U_23
Sn Sn 0.0777(10) 0.0777(10) 0.0777(10) 0 0 0
Br Br 0.163(3) 0.162(2) 0.162(2) 0 0 0
C C 0.19(4) 0.19(4) 0.19(4) 0 0 0

loop_
_jana_atom_site_ADP_C_label
_jana_atom_site_ADP_C_type_symbol
_jana_atom_site_ADP_C_111
_jana_atom_site_ADP_C_112
_jana_atom_site_ADP_C_113
_jana_atom_site_ADP_C_122
_jana_atom_site_ADP_C_123
_jana_atom_site_ADP_C_133
_jana_atom_site_ADP_C_222
_jana_atom_site_ADP_C_223
_jana_atom_site_ADP_C_233
_jana_atom_site_ADP_C_333
? ? ? ? ? ? ? ? ? ? ? ?

loop_
_jana_atom_site_ADP_D_label
_jana_atom_site_ADP_D_type_symbol
_jana_atom_site_ADP_D_1111
_jana_atom_site_ADP_D_1112
_jana_atom_site_ADP_D_1113
_jana_atom_site_ADP_D_1122
_jana_atom_site_ADP_D_1123
_jana_atom_site_ADP_D_1133
_jana_atom_site_ADP_D_1222
_jana_atom_site_ADP_D_1223
_jana_atom_site_ADP_D_1233
_jana_atom_site_ADP_D_1333
_jana_atom_site_ADP_D_2222
_jana_atom_site_ADP_D_2223
_jana_atom_site_ADP_D_2233
_jana_atom_site_ADP_D_2333
_jana_atom_site_ADP_D_3333
? ? ? ? ? ? ? ? ? ? ? ? ? ? ? ? ?

loop_
_jana_atom_site_ADP_E_label
_jana_atom_site_ADP_E_type_symbol
_jana_atom_site_ADP_E_11111
_jana_atom_site_ADP_E_11112
_jana_atom_site_ADP_E_11113
_jana_atom_site_ADP_E_11122
_jana_atom_site_ADP_E_11123
_jana_atom_site_ADP_E_11133
_jana_atom_site_ADP_E_11222
_jana_atom_site_ADP_E_11223
_jana_atom_site_ADP_E_11233
_jana_atom_site_ADP_E_11333
_jana_atom_site_ADP_E_12222
_jana_atom_site_ADP_E_12223
_jana_atom_site_ADP_E_12233
_jana_atom_site_ADP_E_12333
_jana_atom_site_ADP_E_13333
_jana_atom_site_ADP_E_22222
_jana_atom_site_ADP_E_22223
_jana_atom_site_ADP_E_22233
_jana_atom_site_ADP_E_22333
_jana_atom_site_ADP_E_23333
_jana_atom_site_ADP_E_33333
? ? ? ? ? ? ? ? ? ? ? ? ? ? ? ? ? ? ? ? ? ? ?

loop_
_jana_atom_site_ADP_F_label
_jana_atom_site_ADP_F_type_symbol
_jana_atom_site_ADP_F_111111
_jana_atom_site_ADP_F_111112
_jana_atom_site_ADP_F_111113
_jana_atom_site_ADP_F_111122
_jana_atom_site_ADP_F_111123
_jana_atom_site_ADP_F_111133
_jana_atom_site_ADP_F_111222
_jana_atom_site_ADP_F_111223
_jana_atom_site_ADP_F_111233
_jana_atom_site_ADP_F_111333
_jana_atom_site_ADP_F_112222
_jana_atom_site_ADP_F_112223
_jana_atom_site_ADP_F_112233
_jana_atom_site_ADP_F_112333
_jana_atom_site_ADP_F_113333
_jana_atom_site_ADP_F_122222
_jana_atom_site_ADP_F_122223
_jana_atom_site_ADP_F_122233
_jana_atom_site_ADP_F_122333
_jana_atom_site_ADP_F_123333
_jana_atom_site_ADP_F_133333
_jana_atom_site_ADP_F_222222
_jana_atom_site_ADP_F_222223
_jana_atom_site_ADP_F_222233
_jana_atom_site_ADP_F_222333
_jana_atom_site_ADP_F_223333
_jana_atom_site_ADP_F_233333
_jana_atom_site_ADP_F_333333
? ? ? ? ? ? ? ? ? ? ? ? ? ? ? ? ? ? ? ? ? ? ? ? ? ? ? ? ? ?


#=======================================================================

# 10. MOLECULAR GEOMETRY


loop_
_geom_bond_atom_site_label_1
_geom_bond_atom_site_label_2
_geom_bond_site_symmetry_1
_geom_bond_site_symmetry_2
_geom_bond_distance
_geom_bond_publ_flag
Sn Br . . 3.0162(7) ?
Sn Br . 1_655 3.0162(7) ?
Sn Br . 5_555 3.0162(7) ?
Sn Br . 5_565 3.0162(7) ?
Sn Br . 9_555 3.0162(7) ?
Sn Br . 9_556 3.0162(7) ?
Br N . 5_555 3.3987(11) ?
Br N . 5_556 3.3987(11) ?
Br N . 6_565 3.3987(11) ?
Br N . 6_566 3.3987(11) ?
Br N . 9_555 3.3987(11) ?
Br N . 9_565 3.3987(11) ?
Br N . 10_556 3.3987(11) ?
Br N . 10_566 3.3987(11) ?
C N . . 1.450(2) ?
C N . 2_555 1.450(2) ?
C N . 5_555 1.450(2) ?
C N . 6_555 1.450(2) ?
C N . 9_555 1.450(2) ?
C N . 10_555 1.450(2) ?
N N . 2_555 2.899(3) ?
N N . 2_655 3.133(3) ?
N N . 5_555 2.050(2) ?
N N . 6_555 2.050(2) ?
N N . 9_555 2.050(2) ?
N N . 10_555 2.050(2) ?

loop_
_geom_angle_atom_site_label_1
_geom_angle_atom_site_label_2
_geom_angle_atom_site_label_3
_geom_angle_site_symmetry_1
_geom_angle_site_symmetry_2
_geom_angle_site_symmetry_3
_geom_angle
_geom_angle_publ_flag
Br Sn Br . . 1_655 180 ?
Br Sn Br . . 5_555 90 ?
Br Sn Br . . 5_565 90 ?
Br Sn Br . . 9_555 90 ?
Br Sn Br . . 9_556 90 ?
Br Sn Br 1_655 . 5_555 90 ?
Br Sn Br 1_655 . 5_565 90 ?
Br Sn Br 1_655 . 9_555 90 ?
Br Sn Br 1_655 . 9_556 90 ?
Br Sn Br 5_555 . 5_565 180 ?
Br Sn Br 5_555 . 9_555 90 ?
Br Sn Br 5_555 . 9_556 90 ?
Br Sn Br 5_565 . 9_555 90 ?
Br Sn Br 5_565 . 9_556 90 ?
Br Sn Br 9_555 . 9_556 180 ?
Sn Br Sn 1_455 . . 180 ?
Sn Br N 1_455 . 5_555 90 ?
Sn Br N 1_455 . 5_556 90 ?
Sn Br N 1_455 . 6_565 90 ?
Sn Br N 1_455 . 6_566 90 ?
Sn Br N 1_455 . 9_555 90 ?
Sn Br N 1_455 . 9_565 90 ?
Sn Br N 1_455 . 10_556 90 ?
Sn Br N 1_455 . 10_566 90 ?
Sn Br N . . 5_555 90 ?
Sn Br N . . 5_556 90 ?
Sn Br N . . 6_565 90 ?
Sn Br N . . 6_566 90 ?
Sn Br N . . 9_555 90 ?
Sn Br N . . 9_565 90 ?
Sn Br N . . 10_556 90 ?
Sn Br N . . 10_566 90 ?
N Br N 5_555 . 5_556 125.11(4) ?
N Br N 5_555 . 6_565 54.89(4) ?
N Br N 5_555 . 6_566 180 ?
N Br N 5_555 . 9_555 35.11(4) ?
N Br N 5_555 . 9_565 90.00(4) ?
N Br N 5_555 . 10_556 90.00(4) ?
N Br N 5_555 . 10_566 144.89(4) ?
N Br N 5_556 . 6_565 180 ?
N Br N 5_556 . 6_566 54.89(4) ?
N Br N 5_556 . 9_555 90.00(4) ?
N Br N 5_556 . 9_565 144.89(4) ?
N Br N 5_556 . 10_556 35.11(4) ?
N Br N 5_556 . 10_566 90.00(4) ?
N Br N 6_565 . 6_566 125.11(4) ?
N Br N 6_565 . 9_555 90.00(4) ?
N Br N 6_565 . 9_565 35.11(4) ?
N Br N 6_565 . 10_556 144.89(4) ?
N Br N 6_565 . 10_566 90.00(4) ?
N Br N 6_566 . 9_555 144.89(4) ?
N Br N 6_566 . 9_565 90.00(4) ?
N Br N 6_566 . 10_556 90.00(4) ?
N Br N 6_566 . 10_566 35.11(4) ?
N Br N 9_555 . 9_565 125.11(4) ?
N Br N 9_555 . 10_556 54.89(4) ?
N Br N 9_555 . 10_566 180 ?
N Br N 9_565 . 10_556 180 ?
N Br N 9_565 . 10_566 54.89(4) ?
N Br N 10_556 . 10_566 125.11(4) ?
N C N . . 2_555 180 ?
N C N . . 5_555 90 ?
N C N . . 6_555 90 ?
N C N . . 9_555 90 ?
N C N . . 10_555 90 ?
N C N 2_555 . 5_555 90 ?
N C N 2_555 . 6_555 90 ?
N C N 2_555 . 9_555 90 ?
N C N 2_555 . 10_555 90 ?
N C N 5_555 . 6_555 180 ?
N C N 5_555 . 9_555 90 ?
N C N 5_555 . 10_555 90 ?
N C N 6_555 . 9_555 90 ?
N C N 6_555 . 10_555 90 ?
N C N 9_555 . 10_555 180 ?
Br N Br 5_554 . 5_555 125.11(6) ?
Br N Br 5_554 . 9_545 77.73(3) ?
Br N Br 5_554 . 9_555 77.73(3) ?
Br N C 5_554 . . 117.45(3) ?
Br N N 5_554 . 2_555 117.45(3) ?
Br N N 5_554 . 2_655 62.55(3) ?
Br N N 5_554 . 5_555 109.021(15) ?
Br N N 5_554 . 6_555 109.021(15) ?
Br N N 5_554 . 9_555 162.45(8) ?
Br N N 5_554 . 10_555 72.45(4) ?
Br N Br 5_555 . 9_545 77.73(3) ?
Br N Br 5_555 . 9_555 77.73(3) ?
Br N C 5_555 . . 117.45(3) ?
Br N N 5_555 . 2_555 117.45(3) ?
Br N N 5_555 . 2_655 62.55(3) ?
Br N N 5_555 . 5_555 109.021(15) ?
Br N N 5_555 . 6_555 109.021(15) ?
Br N N 5_555 . 9_555 72.45(4) ?
Br N N 5_555 . 10_555 162.45(8) ?
Br N Br 9_545 . 9_555 125.11(6) ?
Br N C 9_545 . . 117.45(3) ?
Br N N 9_545 . 2_555 117.45(3) ?
Br N N 9_545 . 2_655 62.55(3) ?
Br N N 9_545 . 5_555 162.45(8) ?
Br N N 9_545 . 6_555 72.45(4) ?
Br N N 9_545 . 9_555 109.021(15) ?
Br N N 9_545 . 10_555 109.021(15) ?
Br N C 9_555 . . 117.45(3) ?
Br N N 9_555 . 2_555 117.45(3) ?
Br N N 9_555 . 2_655 62.55(3) ?
Br N N 9_555 . 5_555 72.45(4) ?
Br N N 9_555 . 6_555 162.45(8) ?
Br N N 9_555 . 9_555 109.021(15) ?
Br N N 9_555 . 10_555 109.021(15) ?
C N N . . 2_555 0 ?
C N N . . 2_655 180 ?
C N N . . 5_555 45.00(6) ?
C N N . . 6_555 45.00(6) ?
C N N . . 9_555 45.00(6) ?
C N N . . 10_555 45.00(6) ?
N N N 2_555 . 2_655 180 ?
N N N 2_555 . 5_555 45.00(6) ?
N N N 2_555 . 6_555 45.00(6) ?
N N N 2_555 . 9_555 45.00(6) ?
N N N 2_555 . 10_555 45.00(6) ?
N N N 2_655 . 5_555 135.00(6) ?
N N N 2_655 . 6_555 135.00(6) ?
N N N 2_655 . 9_555 135.00(6) ?
N N N 2_655 . 10_555 135.00(6) ?
N N N 5_555 . 6_555 90.00(10) ?
N N N 5_555 . 9_555 60.00(6) ?
N N N 5_555 . 10_555 60.00(6) ?
N N N 6_555 . 9_555 60.00(6) ?
N N N 6_555 . 10_555 60.00(6) ?
N N N 9_555 . 10_555 90.00(10) ?

loop_
_geom_torsion_atom_site_label_1
_geom_torsion_atom_site_label_2
_geom_torsion_atom_site_label_3
_geom_torsion_atom_site_label_4
_geom_torsion_site_symmetry_1
_geom_torsion_site_symmetry_2
_geom_torsion_site_symmetry_3
_geom_torsion_site_symmetry_4
_geom_torsion
_geom_torsion_publ_flag
? ? ? ? ? ? ? ? ? ?

loop_
_geom_hbond_atom_site_label_D
_geom_hbond_atom_site_label_H
_geom_hbond_atom_site_label_A
_geom_hbond_site_symmetry_D
_geom_hbond_site_symmetry_H
_geom_hbond_site_symmetry_A
_geom_hbond_distance_DH
_geom_hbond_distance_HA
_geom_hbond_distance_DA
_geom_hbond_angle_DHA
_geom_hbond_publ_flag
? ? ? ? ? ? ? ? ? ? ?

loop_
_twin_refln_datum_id
_twin_refln_individual_id
_twin_refln_index_h
_twin_refln_index_k
_twin_refln_index_l
_twin_refln_F_squared_calc
_twin_refln_F_squared_meas
_twin_refln_F_squared_sigma
_twin_refln_include_status
? ? ? ? ? ? ? ? ?

_oxdiff_exptl_absorpt_empirical_full_min 0.752
_oxdiff_exptl_absorpt_empirical_full_max 1.336
_oxdiff_exptl_absorpt_empirical_details 
;
Empirical correction (ABSPACK) includes:
- Absorption correction using spherical harmonics
- Frame scaling
;
_space_group_IT_number           221
_space_group_crystal_system      cubic
_space_group_name_H-M_alt        'P 4/m -3 2/m'
# start Validation Reply Form
_vrf_PLAT043_I                   
;
PROBLEM: Calculated and Reported Mol. Weight Differ by ..      16.36 Check 
RESPONSE: There is a difference because ethylenediammonium is present in the structure that cannot be refined crystallographically.
;
# end Validation Reply Form
####################################################################### 
# 
# This file contains crystal structure data downloaded from the 
# Cambridge Structural Database (CSD) hosted by the Cambridge 
# Crystallographic Data Centre (CCDC).
# 
# Full information about CCDC data access policies and citation 
# guidelines are available at http://www.ccdc.cam.ac.uk/access/V1 
# 
# Audit and citation data items may have been added by the CCDC. 
# Please retain this information to preserve the provenance of 
# this file and to allow appropriate attribution of the data. 
# 
#######################################################################

data_I_CCDC9
_database_code_depnum_ccdc_archive 'CCDC 2426351'
loop_
_audit_author_name
_audit_author_address
'Adam Balvanz'
;Northwestern University
United States of America
;
_audit_update_record             
;
2025-02-21 deposited with the CCDC.	2025-10-21 downloaded from the CCDC.
;
#=======================================================================

# 5. CHEMICAL DATA

_chemical_name_systematic        
; ?
;
_chemical_name_common            ?
_chemical_formula_moiety         ?
_chemical_formula_structural     ?
_chemical_formula_analytical     ?
_chemical_formula_iupac          ?
_chemical_formula_sum            'C1.275 H6.378 Br3 N2 Sn0.862'
_chemical_formula_weight         391.8
_chemical_melting_point          ?
_chemical_compound_source        ?
_chemical_absolute_configuration .

#=======================================================================

# 6. CRYSTAL DATA

_symmetry_cell_setting           cubic
_symmetry_space_group_name_H-M   'P m -3 m'
_symmetry_space_group_name_Hall  '-P 4;2;3'
_symmetry_Int_Tables_number      221

loop_
_space_group_symop_id
_space_group_symop_operation_xyz
1 x,y,z
2 -x,-y,z
3 -x,y,-z
4 x,-y,-z
5 z,x,y
6 z,-x,-y
7 -z,-x,y
8 -z,x,-y
9 y,z,x
10 -y,z,-x
11 y,-z,-x
12 -y,-z,x
13 y,x,-z
14 -y,-x,-z
15 y,-x,z
16 -y,x,z
17 x,z,-y
18 -x,z,y
19 -x,-z,-y
20 x,-z,y
21 z,y,-x
22 z,-y,x
23 -z,y,x
24 -z,-y,-x
25 -x,-y,-z
26 x,y,-z
27 x,-y,z
28 -x,y,z
29 -z,-x,-y
30 -z,x,y
31 z,x,-y
32 z,-x,y
33 -y,-z,-x
34 y,-z,x
35 -y,z,x
36 y,z,-x
37 -y,-x,z
38 y,x,z
39 -y,x,-z
40 y,-x,-z
41 -x,-z,y
42 x,-z,-y
43 x,z,y
44 -x,z,-y
45 -z,-y,x
46 -z,y,-x
47 z,-y,-x
48 z,y,x

_cell_length_a                   6.0349(14)
_cell_length_b                   6.0349(14)
_cell_length_c                   6.0349(14)
_cell_angle_alpha                90
_cell_angle_beta                 90
_cell_angle_gamma                90
_cell_volume                     219.79(9)

loop_
_twin_individual_id
_twin_individual_mass_fraction_refined
_twin_individual_twin_matrix_11
_twin_individual_twin_matrix_12
_twin_individual_twin_matrix_13
_twin_individual_twin_matrix_21
_twin_individual_twin_matrix_22
_twin_individual_twin_matrix_23
_twin_individual_twin_matrix_31
_twin_individual_twin_matrix_32
_twin_individual_twin_matrix_33
? ? ? ? ? ? ? ? ? ? ?

_cell_formula_units_Z            1

_cell_measurement_reflns_used    198
_cell_measurement_theta_min      3.38
_cell_measurement_theta_max      23.19
_cell_measurement_temperature    296.1(3)


_exptl_crystal_density_diffrn    2.9601
_exptl_crystal_density_meas      ?
_exptl_crystal_density_method    ?
_exptl_crystal_F_000             162

_exptl_absorpt_coefficient_mu    16.072
_exptl_crystal_description       rod
_exptl_crystal_size_max          0.136
_exptl_crystal_size_mid          0.054
_exptl_crystal_size_min          0.048
_exptl_crystal_size_rad          ?
_exptl_crystal_colour            yellow
_exptl_absorpt_correction_type   empirical
_exptl_absorpt_process_details   
;
CrysAlisPro 1.171.43.70a (Rigaku Oxford Diffraction, 2023)
Empirical absorption correction using spherical harmonics,
implemented in SCALE3 ABSPACK scaling algorithm.
;
_exptl_absorpt_correction_T_min  0.358
_exptl_absorpt_correction_T_max  0.558
loop_
_exptl_crystal_face_index_h
_exptl_crystal_face_index_k
_exptl_crystal_face_index_l
_exptl_crystal_face_perp_dist
? ? ? ?

#=======================================================================

# 7. EXPERIMENTAL DATA

_exptl_special_details           ?

_diffrn_ambient_temperature      296.1
_diffrn_ambient_environment      air
_diffrn_source                   'micro-focus sealed X-ray tube'
_diffrn_source_power             ?
_diffrn_source_voltage           ?
_diffrn_source_current           ?
_diffrn_source_type              'PhotonJet (Mo) X-ray Source'
_diffrn_radiation_type           'Mo K\a'
_diffrn_radiation_source         'X-ray tube'
_diffrn_radiation_wavelength     0.71073
_diffrn_radiation_monochromator  mirror
_diffrn_radiation_probe          X-ray
_diffrn_measurement_device       'four-circle diffractometer'
_diffrn_measurement_device_type  
'XtaLAB Synergy, Single source at offset/far, HyPix'
_diffrn_detector                 'Hybrid Pixel Array Detector'
_diffrn_detector_area_resol_mean 10.0000
_diffrn_detector_type            HyPix
_diffrn_measurement_method       '\w scans'
_diffrn_measurement_specimen_support ?
_diffrn_measurement_details      
;
List of Runs (angles in degrees, time in seconds):

  # Type    Start    End  Width  t~exp~   \w     \q     \k     \f   Frames
#--------------------------------------------------------------------------
  1  \w    -94.00 -14.00   0.50   25.00    --  -25.30 -54.00 -21.00  160
;

_diffrn_reflns_number            697
_diffrn_reflns_theta_min         3.38
_diffrn_reflns_theta_max         37.94
_diffrn_reflns_theta_full        37.53
_diffrn_measured_fraction_theta_max 0.96
_diffrn_measured_fraction_theta_full 0.98
_diffrn_reflns_av_R_equivalents  0.02
_diffrn_reflns_av_unetI/netI     0.0167
_diffrn_reflns_limit_h_min       -9
_diffrn_reflns_limit_h_max       3
_diffrn_reflns_limit_k_min       -10
_diffrn_reflns_limit_k_max       4
_diffrn_reflns_limit_l_min       -6
_diffrn_reflns_limit_l_max       8
_diffrn_reflns_reduction_process ?
_diffrn_reflns_av_sigmaI/netI    0.0298

_diffrn_standards_number         ?
_diffrn_standards_interval_count ?
_diffrn_standards_interval_time  ?
_diffrn_standards_decay_%        ?
_diffrn_orient_matrix_type       
'CrysAlisPro convention (1999,Acta A55,543-557)'
_diffrn_orient_matrix_UB_11      -0.0116596000
_diffrn_orient_matrix_UB_12      0.1120761000
_diffrn_orient_matrix_UB_13      -0.0333470000
_diffrn_orient_matrix_UB_21      0.0265241000
_diffrn_orient_matrix_UB_22      0.0352469000
_diffrn_orient_matrix_UB_23      0.1089372000
_diffrn_orient_matrix_UB_31      0.1139361000
_diffrn_orient_matrix_UB_32      0.0034874000
_diffrn_orient_matrix_UB_33      -0.0287547000
loop_
_diffrn_standard_refln_index_h
_diffrn_standard_refln_index_k
_diffrn_standard_refln_index_l
? ? ?

#=======================================================================

# 8. REFINEMENT DATA

_refine_special_details          
; ?
;

_reflns_number_total             62
_reflns_number_gt                61
_reflns_threshold_expression     I>2\s(I)
_reflns_odcompleteness_completeness 99.32
_reflns_odcompleteness_theta     36.23
_reflns_odcompleteness_iscentric 1

_refine_ls_structure_factor_coef Fsqd
_refine_ls_R_factor_gt           0.0481
_refine_ls_wR_factor_gt          0.1411
_refine_ls_R_factor_all          0.0480
_refine_ls_wR_factor_ref         0.1411
_refine_ls_goodness_of_fit_ref   2.85
_refine_ls_goodness_of_fit_gt    2.87
_refine_ls_restrained_S_gt       ?
_refine_ls_restrained_S_all      ?
_refine_ls_number_reflns         62
_refine_ls_number_parameters     7
_refine_ls_number_restraints     1
_refine_ls_number_constraints    0
_refine_ls_weighting_scheme      sigma
_refine_ls_weighting_details     w=1/(\s^2^(I)+0.0016I^2^)
_refine_ls_hydrogen_treatment    constr
_refine_ls_shift/su_max          0.0474
_refine_ls_shift/su_mean         0.0081
_refine_diff_density_max         0.88
_refine_diff_density_min         -0.51
_refine_ls_extinction_method     none
_refine_ls_extinction_coef       ?
_refine_ls_extinction_expression ?
_refine_ls_abs_structure_details ?
_refine_ls_abs_structure_Flack   ?
_refine_ls_abs_structure_Rogers  ?

loop_
_atom_type_symbol
_atom_type_scat_dispersion_real
_atom_type_scat_dispersion_imag
_atom_type_scat_source
C 0.0033 0.0016 'International Tables Vol C tables 4.2.6.8 and 6.1.1.1'
H 0.0000 0.0000 'International Tables Vol C tables 4.2.6.8 and 6.1.1.1'
Br -0.2901 2.4595 'International Tables Vol C tables 4.2.6.8 and 6.1.1.1'
N 0.0061 0.0033 'International Tables Vol C tables 4.2.6.8 and 6.1.1.1'
Sn -0.6537 1.4246 'International Tables Vol C tables 4.2.6.8 and 6.1.1.1'

_computing_data_collection       
'CrysAlisPro system (CCD 43.124a 64-bit (release 23-05-2024))'
_computing_cell_refinement       'CrysAlisPro 1.171.43.70a (Rigaku OD, 2023)'
_computing_data_reduction        'CrysAlisPro 1.171.43.70a (Rigaku OD, 2023)'
_computing_structure_solution    ?
_computing_structure_refinement  ?
_computing_molecular_graphics    ?
_computing_publication_material  ?

loop_
_restr_distance_atom_site_label_1
_restr_distance_site_symmetry_1
_restr_distance_atom_site_label_2
_restr_distance_site_symmetry_2
_restr_distance_target
_restr_distance_target_weight_param
N . C . 1.45 0.001

loop_
_restr_angle_atom_site_label_1
_restr_angle_site_symmetry_1
_restr_angle_atom_site_label_2
_restr_angle_site_symmetry_2
_restr_angle_atom_site_label_3
_restr_angle_site_symmetry_3
_restr_angle_target
_restr_angle_target_weight_param
? ? ? ? ? ? ? ?

loop_
_restr_torsion_atom_site_label_1
_restr_torsion_site_symmetry_1
_restr_torsion_atom_site_label_2
_restr_torsion_site_symmetry_2
_restr_torsion_atom_site_label_3
_restr_torsion_site_symmetry_3
_restr_torsion_atom_site_label_4
_restr_torsion_site_symmetry_4
_restr_torsion_angle_target
_restr_torsion_weight_param
? ? ? ? ? ? ? ? ? ?

loop_
_restr_equal_distance_atom_site_label_1
_restr_equal_distance_site_symmetry_1
_restr_equal_distance_atom_site_label_2
_restr_equal_distance_site_symmetry_2
_restr_equal_distance_class_class_id
_restr_equal_distance_class_target_weight_param
? ? ? ? ? ?

loop_
_restr_equal_angle_atom_site_label_1
_restr_equal_angle_site_symmetry_1
_restr_equal_angle_atom_site_label_2
_restr_equal_angle_site_symmetry_2
_restr_equal_angle_atom_site_label_3
_restr_equal_angle_site_symmetry_3
_restr_equal_angle_class_class_id
_restr_equal_angle_class_target_weight_param
? ? ? ? ? ? ? ?

loop_
_restr_equal_torsion_atom_site_label_1
_restr_equal_torsion_site_symmetry_1
_restr_equal_torsion_atom_site_label_2
_restr_equal_torsion_site_symmetry_2
_restr_equal_torsion_atom_site_label_3
_restr_equal_torsion_site_symmetry_3
_restr_equal_torsion_atom_site_label_4
_restr_equal_torsion_site_symmetry_4
_restr_equal_torsion_class_class_id
_restr_equal_torsion_class_target_weight_param
? ? ? ? ? ? ? ? ? ?


#=======================================================================

# 9. ATOMIC COORDINATES AND DISPLACEMENT PARAMETERS

loop_
_atom_site_label
_atom_site_type_symbol
_atom_site_fract_x
_atom_site_fract_y
_atom_site_fract_z
_atom_site_adp_type
_atom_site_U_iso_or_equiv
_atom_site_site_symmetry_multiplicity
_atom_site_occupancy
_atom_site_calc_flag
_atom_site_refinement_flags
_atom_site_disorder_assembly
_atom_site_disorder_group
Sn Sn 0.5 0.5 0.5 Uani 0.0792(9) 1 0.8621 d . . .
Br Br 0 0.5 0.5 Uani 0.1632(19) 3 1 d . . .
C C 0 0 0 Uiso 0.19(6) 1 0.7243 d . . .
N N 0.2402(5) 0 0 Uiso 0.30(14) 6 0.239 d . . .

loop_
_atom_site_aniso_label
_atom_site_aniso_type_symbol
_atom_site_aniso_U_11
_atom_site_aniso_U_22
_atom_site_aniso_U_33
_atom_site_aniso_U_12
_atom_site_aniso_U_13
_atom_site_aniso_U_23
Sn Sn 0.0792(15) 0.0792(15) 0.0792(15) 0 0 0
Br Br 0.151(4) 0.169(3) 0.169(3) 0 0 0

loop_
_jana_atom_site_ADP_C_label
_jana_atom_site_ADP_C_type_symbol
_jana_atom_site_ADP_C_111
_jana_atom_site_ADP_C_112
_jana_atom_site_ADP_C_113
_jana_atom_site_ADP_C_122
_jana_atom_site_ADP_C_123
_jana_atom_site_ADP_C_133
_jana_atom_site_ADP_C_222
_jana_atom_site_ADP_C_223
_jana_atom_site_ADP_C_233
_jana_atom_site_ADP_C_333
? ? ? ? ? ? ? ? ? ? ? ?

loop_
_jana_atom_site_ADP_D_label
_jana_atom_site_ADP_D_type_symbol
_jana_atom_site_ADP_D_1111
_jana_atom_site_ADP_D_1112
_jana_atom_site_ADP_D_1113
_jana_atom_site_ADP_D_1122
_jana_atom_site_ADP_D_1123
_jana_atom_site_ADP_D_1133
_jana_atom_site_ADP_D_1222
_jana_atom_site_ADP_D_1223
_jana_atom_site_ADP_D_1233
_jana_atom_site_ADP_D_1333
_jana_atom_site_ADP_D_2222
_jana_atom_site_ADP_D_2223
_jana_atom_site_ADP_D_2233
_jana_atom_site_ADP_D_2333
_jana_atom_site_ADP_D_3333
? ? ? ? ? ? ? ? ? ? ? ? ? ? ? ? ?

loop_
_jana_atom_site_ADP_E_label
_jana_atom_site_ADP_E_type_symbol
_jana_atom_site_ADP_E_11111
_jana_atom_site_ADP_E_11112
_jana_atom_site_ADP_E_11113
_jana_atom_site_ADP_E_11122
_jana_atom_site_ADP_E_11123
_jana_atom_site_ADP_E_11133
_jana_atom_site_ADP_E_11222
_jana_atom_site_ADP_E_11223
_jana_atom_site_ADP_E_11233
_jana_atom_site_ADP_E_11333
_jana_atom_site_ADP_E_12222
_jana_atom_site_ADP_E_12223
_jana_atom_site_ADP_E_12233
_jana_atom_site_ADP_E_12333
_jana_atom_site_ADP_E_13333
_jana_atom_site_ADP_E_22222
_jana_atom_site_ADP_E_22223
_jana_atom_site_ADP_E_22233
_jana_atom_site_ADP_E_22333
_jana_atom_site_ADP_E_23333
_jana_atom_site_ADP_E_33333
? ? ? ? ? ? ? ? ? ? ? ? ? ? ? ? ? ? ? ? ? ? ?

loop_
_jana_atom_site_ADP_F_label
_jana_atom_site_ADP_F_type_symbol
_jana_atom_site_ADP_F_111111
_jana_atom_site_ADP_F_111112
_jana_atom_site_ADP_F_111113
_jana_atom_site_ADP_F_111122
_jana_atom_site_ADP_F_111123
_jana_atom_site_ADP_F_111133
_jana_atom_site_ADP_F_111222
_jana_atom_site_ADP_F_111223
_jana_atom_site_ADP_F_111233
_jana_atom_site_ADP_F_111333
_jana_atom_site_ADP_F_112222
_jana_atom_site_ADP_F_112223
_jana_atom_site_ADP_F_112233
_jana_atom_site_ADP_F_112333
_jana_atom_site_ADP_F_113333
_jana_atom_site_ADP_F_122222
_jana_atom_site_ADP_F_122223
_jana_atom_site_ADP_F_122233
_jana_atom_site_ADP_F_122333
_jana_atom_site_ADP_F_123333
_jana_atom_site_ADP_F_133333
_jana_atom_site_ADP_F_222222
_jana_atom_site_ADP_F_222223
_jana_atom_site_ADP_F_222233
_jana_atom_site_ADP_F_222333
_jana_atom_site_ADP_F_223333
_jana_atom_site_ADP_F_233333
_jana_atom_site_ADP_F_333333
? ? ? ? ? ? ? ? ? ? ? ? ? ? ? ? ? ? ? ? ? ? ? ? ? ? ? ? ? ?


#=======================================================================

# 10. MOLECULAR GEOMETRY


loop_
_geom_bond_atom_site_label_1
_geom_bond_atom_site_label_2
_geom_bond_site_symmetry_1
_geom_bond_site_symmetry_2
_geom_bond_distance
_geom_bond_publ_flag
Sn Br . . 3.0175(14) ?
Sn Br . 1_655 3.0175(14) ?
Sn Br . 5_555 3.0175(14) ?
Sn Br . 5_565 3.0175(14) ?
Sn Br . 9_555 3.0175(14) ?
Sn Br . 9_556 3.0175(14) ?
Br N . 5_555 3.4004(18) ?
Br N . 5_556 3.4004(18) ?
Br N . 6_565 3.4004(18) ?
Br N . 6_566 3.4004(18) ?
Br N . 9_555 3.4004(18) ?
Br N . 9_565 3.4004(18) ?
Br N . 10_556 3.4004(18) ?
Br N . 10_566 3.4004(18) ?
C N . . 1.450(3) ?
C N . 2_555 1.450(3) ?
C N . 5_555 1.450(3) ?
C N . 6_555 1.450(3) ?
C N . 9_555 1.450(3) ?
C N . 10_555 1.450(3) ?
N N . 2_555 2.900(4) ?
N N . 2_655 3.135(4) ?
N N . 5_555 2.050(3) ?
N N . 6_555 2.050(3) ?
N N . 9_555 2.050(3) ?
N N . 10_555 2.050(3) ?

loop_
_geom_angle_atom_site_label_1
_geom_angle_atom_site_label_2
_geom_angle_atom_site_label_3
_geom_angle_site_symmetry_1
_geom_angle_site_symmetry_2
_geom_angle_site_symmetry_3
_geom_angle
_geom_angle_publ_flag
Br Sn Br . . 1_655 180 ?
Br Sn Br . . 5_555 90 ?
Br Sn Br . . 5_565 90 ?
Br Sn Br . . 9_555 90 ?
Br Sn Br . . 9_556 90 ?
Br Sn Br 1_655 . 5_555 90 ?
Br Sn Br 1_655 . 5_565 90 ?
Br Sn Br 1_655 . 9_555 90 ?
Br Sn Br 1_655 . 9_556 90 ?
Br Sn Br 5_555 . 5_565 180 ?
Br Sn Br 5_555 . 9_555 90 ?
Br Sn Br 5_555 . 9_556 90 ?
Br Sn Br 5_565 . 9_555 90 ?
Br Sn Br 5_565 . 9_556 90 ?
Br Sn Br 9_555 . 9_556 180 ?
Sn Br Sn 1_455 . . 180 ?
Sn Br N 1_455 . 5_555 90 ?
Sn Br N 1_455 . 5_556 90 ?
Sn Br N 1_455 . 6_565 90 ?
Sn Br N 1_455 . 6_566 90 ?
Sn Br N 1_455 . 9_555 90 ?
Sn Br N 1_455 . 9_565 90 ?
Sn Br N 1_455 . 10_556 90 ?
Sn Br N 1_455 . 10_566 90 ?
Sn Br N . . 5_555 90 ?
Sn Br N . . 5_556 90 ?
Sn Br N . . 6_565 90 ?
Sn Br N . . 6_566 90 ?
Sn Br N . . 9_555 90 ?
Sn Br N . . 9_565 90 ?
Sn Br N . . 10_556 90 ?
Sn Br N . . 10_566 90 ?
N Br N 5_555 . 5_556 125.09(6) ?
N Br N 5_555 . 6_565 54.91(6) ?
N Br N 5_555 . 6_566 180 ?
N Br N 5_555 . 9_555 35.09(6) ?
N Br N 5_555 . 9_565 90.00(6) ?
N Br N 5_555 . 10_556 90.00(6) ?
N Br N 5_555 . 10_566 144.91(6) ?
N Br N 5_556 . 6_565 180 ?
N Br N 5_556 . 6_566 54.91(6) ?
N Br N 5_556 . 9_555 90.00(6) ?
N Br N 5_556 . 9_565 144.91(6) ?
N Br N 5_556 . 10_556 35.09(6) ?
N Br N 5_556 . 10_566 90.00(6) ?
N Br N 6_565 . 6_566 125.09(6) ?
N Br N 6_565 . 9_555 90.00(6) ?
N Br N 6_565 . 9_565 35.09(6) ?
N Br N 6_565 . 10_556 144.91(6) ?
N Br N 6_565 . 10_566 90.00(6) ?
N Br N 6_566 . 9_555 144.91(6) ?
N Br N 6_566 . 9_565 90.00(6) ?
N Br N 6_566 . 10_556 90.00(6) ?
N Br N 6_566 . 10_566 35.09(6) ?
N Br N 9_555 . 9_565 125.09(6) ?
N Br N 9_555 . 10_556 54.91(6) ?
N Br N 9_555 . 10_566 180 ?
N Br N 9_565 . 10_556 180 ?
N Br N 9_565 . 10_566 54.91(6) ?
N Br N 10_556 . 10_566 125.09(6) ?
N C N . . 2_555 180 ?
N C N . . 5_555 90 ?
N C N . . 6_555 90 ?
N C N . . 9_555 90 ?
N C N . . 10_555 90 ?
N C N 2_555 . 5_555 90 ?
N C N 2_555 . 6_555 90 ?
N C N 2_555 . 9_555 90 ?
N C N 2_555 . 10_555 90 ?
N C N 5_555 . 6_555 180 ?
N C N 5_555 . 9_555 90 ?
N C N 5_555 . 10_555 90 ?
N C N 6_555 . 9_555 90 ?
N C N 6_555 . 10_555 90 ?
N C N 9_555 . 10_555 180 ?
Br N Br 5_554 . 5_555 125.09(9) ?
Br N Br 5_554 . 9_545 77.73(4) ?
Br N Br 5_554 . 9_555 77.73(4) ?
Br N C 5_554 . . 117.45(4) ?
Br N N 5_554 . 2_555 117.45(4) ?
Br N N 5_554 . 2_655 62.55(4) ?
Br N N 5_554 . 5_555 109.03(2) ?
Br N N 5_554 . 6_555 109.03(2) ?
Br N N 5_554 . 9_555 162.45(11) ?
Br N N 5_554 . 10_555 72.45(6) ?
Br N Br 5_555 . 9_545 77.73(4) ?
Br N Br 5_555 . 9_555 77.73(4) ?
Br N C 5_555 . . 117.45(4) ?
Br N N 5_555 . 2_555 117.45(4) ?
Br N N 5_555 . 2_655 62.55(4) ?
Br N N 5_555 . 5_555 109.03(2) ?
Br N N 5_555 . 6_555 109.03(2) ?
Br N N 5_555 . 9_555 72.45(6) ?
Br N N 5_555 . 10_555 162.45(11) ?
Br N Br 9_545 . 9_555 125.09(9) ?
Br N C 9_545 . . 117.45(4) ?
Br N N 9_545 . 2_555 117.45(4) ?
Br N N 9_545 . 2_655 62.55(4) ?
Br N N 9_545 . 5_555 162.45(11) ?
Br N N 9_545 . 6_555 72.45(6) ?
Br N N 9_545 . 9_555 109.03(2) ?
Br N N 9_545 . 10_555 109.03(2) ?
Br N C 9_555 . . 117.45(4) ?
Br N N 9_555 . 2_555 117.45(4) ?
Br N N 9_555 . 2_655 62.55(4) ?
Br N N 9_555 . 5_555 72.45(6) ?
Br N N 9_555 . 6_555 162.45(11) ?
Br N N 9_555 . 9_555 109.03(2) ?
Br N N 9_555 . 10_555 109.03(2) ?
C N N . . 2_555 0 ?
C N N . . 2_655 180 ?
C N N . . 5_555 45.00(8) ?
C N N . . 6_555 45.00(8) ?
C N N . . 9_555 45.00(8) ?
C N N . . 10_555 45.00(8) ?
N N N 2_555 . 2_655 180 ?
N N N 2_555 . 5_555 45.00(8) ?
N N N 2_555 . 6_555 45.00(8) ?
N N N 2_555 . 9_555 45.00(8) ?
N N N 2_555 . 10_555 45.00(8) ?
N N N 2_655 . 5_555 135.00(8) ?
N N N 2_655 . 6_555 135.00(8) ?
N N N 2_655 . 9_555 135.00(8) ?
N N N 2_655 . 10_555 135.00(8) ?
N N N 5_555 . 6_555 90.00(14) ?
N N N 5_555 . 9_555 60.00(8) ?
N N N 5_555 . 10_555 60.00(8) ?
N N N 6_555 . 9_555 60.00(8) ?
N N N 6_555 . 10_555 60.00(8) ?
N N N 9_555 . 10_555 90.00(14) ?

loop_
_geom_torsion_atom_site_label_1
_geom_torsion_atom_site_label_2
_geom_torsion_atom_site_label_3
_geom_torsion_atom_site_label_4
_geom_torsion_site_symmetry_1
_geom_torsion_site_symmetry_2
_geom_torsion_site_symmetry_3
_geom_torsion_site_symmetry_4
_geom_torsion
_geom_torsion_publ_flag
? ? ? ? ? ? ? ? ? ?

loop_
_geom_hbond_atom_site_label_D
_geom_hbond_atom_site_label_H
_geom_hbond_atom_site_label_A
_geom_hbond_site_symmetry_D
_geom_hbond_site_symmetry_H
_geom_hbond_site_symmetry_A
_geom_hbond_distance_DH
_geom_hbond_distance_HA
_geom_hbond_distance_DA
_geom_hbond_angle_DHA
_geom_hbond_publ_flag
? ? ? ? ? ? ? ? ? ? ?

loop_
_twin_refln_datum_id
_twin_refln_individual_id
_twin_refln_index_h
_twin_refln_index_k
_twin_refln_index_l
_twin_refln_F_squared_calc
_twin_refln_F_squared_meas
_twin_refln_F_squared_sigma
_twin_refln_include_status
? ? ? ? ? ? ? ? ?

_oxdiff_exptl_absorpt_empirical_full_min 0.783
_oxdiff_exptl_absorpt_empirical_full_max 1.809
_oxdiff_exptl_absorpt_empirical_details 
;
Empirical correction (ABSPACK) includes:
- Absorption correction using spherical harmonics
- Frame scaling
;
_space_group_IT_number           221
_space_group_crystal_system      cubic
_space_group_name_H-M_alt        'P 4/m -3 2/m'
# start Validation Reply Form
_vrf_PLAT043_I                   
;
PROBLEM: Calculated and Reported Mol. Weight Differ by ..      20.97 Check 
RESPONSE: Ethylenediammonium is in the structure but cannot be refined making the overall formula different that the refined formula.
;
# end Validation Reply Form
####################################################################### 
# 
# This file contains crystal structure data downloaded from the 
# Cambridge Structural Database (CSD) hosted by the Cambridge 
# Crystallographic Data Centre (CCDC).
# 
# Full information about CCDC data access policies and citation 
# guidelines are available at http://www.ccdc.cam.ac.uk/access/V1 
# 
# Audit and citation data items may have been added by the CCDC. 
# Please retain this information to preserve the provenance of 
# this file and to allow appropriate attribution of the data. 
# 
#######################################################################

data_I_CCDC10
_database_code_depnum_ccdc_archive 'CCDC 2426352'
loop_
_audit_author_name
_audit_author_address
'Adam Balvanz'
;Northwestern University
United States of America
;
_audit_update_record             
;
2025-02-21 deposited with the CCDC.	2025-10-21 downloaded from the CCDC.
;
#=======================================================================

# 5. CHEMICAL DATA

_chemical_name_systematic        
; ?
;
_chemical_name_common            ?
_chemical_formula_moiety         ?
_chemical_formula_structural     ?
_chemical_formula_analytical     ?
_chemical_formula_iupac          ?
_chemical_formula_sum            'C1.332 H6.65 Br3 N2 Sn0.835'
_chemical_formula_weight         389.6
_chemical_melting_point          ?
_chemical_compound_source        ?
_chemical_absolute_configuration .

#=======================================================================

# 6. CRYSTAL DATA

_symmetry_cell_setting           cubic
_symmetry_space_group_name_H-M   'P m -3 m'
_symmetry_space_group_name_Hall  '-P 4;2;3'
_symmetry_Int_Tables_number      221

loop_
_space_group_symop_id
_space_group_symop_operation_xyz
1 x,y,z
2 -x,-y,z
3 -x,y,-z
4 x,-y,-z
5 z,x,y
6 z,-x,-y
7 -z,-x,y
8 -z,x,-y
9 y,z,x
10 -y,z,-x
11 y,-z,-x
12 -y,-z,x
13 y,x,-z
14 -y,-x,-z
15 y,-x,z
16 -y,x,z
17 x,z,-y
18 -x,z,y
19 -x,-z,-y
20 x,-z,y
21 z,y,-x
22 z,-y,x
23 -z,y,x
24 -z,-y,-x
25 -x,-y,-z
26 x,y,-z
27 x,-y,z
28 -x,y,z
29 -z,-x,-y
30 -z,x,y
31 z,x,-y
32 z,-x,y
33 -y,-z,-x
34 y,-z,x
35 -y,z,x
36 y,z,-x
37 -y,-x,z
38 y,x,z
39 -y,x,-z
40 y,-x,-z
41 -x,-z,y
42 x,-z,-y
43 x,z,y
44 -x,z,-y
45 -z,-y,x
46 -z,y,-x
47 z,-y,-x
48 z,y,x

_cell_length_a                   6.0371(10)
_cell_length_b                   6.0371(10)
_cell_length_c                   6.0371(10)
_cell_angle_alpha                90
_cell_angle_beta                 90
_cell_angle_gamma                90
_cell_volume                     220.03(6)

loop_
_twin_individual_id
_twin_individual_mass_fraction_refined
_twin_individual_twin_matrix_11
_twin_individual_twin_matrix_12
_twin_individual_twin_matrix_13
_twin_individual_twin_matrix_21
_twin_individual_twin_matrix_22
_twin_individual_twin_matrix_23
_twin_individual_twin_matrix_31
_twin_individual_twin_matrix_32
_twin_individual_twin_matrix_33
? ? ? ? ? ? ? ? ? ? ?

_cell_formula_units_Z            1

_cell_measurement_reflns_used    182
_cell_measurement_theta_min      3.37
_cell_measurement_theta_max      21.83
_cell_measurement_temperature    296.32(10)


_exptl_crystal_density_diffrn    2.9399
_exptl_crystal_density_meas      ?
_exptl_crystal_density_method    ?
_exptl_crystal_F_000             160

_exptl_absorpt_coefficient_mu    15.98
_exptl_crystal_description       irregular
_exptl_crystal_size_max          0.077
_exptl_crystal_size_mid          0.060
_exptl_crystal_size_min          0.047
_exptl_crystal_size_rad          ?
_exptl_crystal_colour            yellow
_exptl_absorpt_correction_type   empirical
_exptl_absorpt_process_details   
;
CrysAlisPro 1.171.43.70a (Rigaku Oxford Diffraction, 2023)
Empirical absorption correction using spherical harmonics,
implemented in SCALE3 ABSPACK scaling algorithm.
;
_exptl_absorpt_correction_T_min  0.462
_exptl_absorpt_correction_T_max  0.576
loop_
_exptl_crystal_face_index_h
_exptl_crystal_face_index_k
_exptl_crystal_face_index_l
_exptl_crystal_face_perp_dist
? ? ? ?

#=======================================================================

# 7. EXPERIMENTAL DATA

_exptl_special_details           ?

_diffrn_ambient_temperature      296.32
_diffrn_ambient_environment      air
_diffrn_source                   'micro-focus sealed X-ray tube'
_diffrn_source_power             ?
_diffrn_source_voltage           ?
_diffrn_source_current           ?
_diffrn_source_type              'PhotonJet (Mo) X-ray Source'
_diffrn_radiation_type           'Mo K\a'
_diffrn_radiation_source         'X-ray tube'
_diffrn_radiation_wavelength     0.71073
_diffrn_radiation_monochromator  mirror
_diffrn_radiation_probe          X-ray
_diffrn_measurement_device       'four-circle diffractometer'
_diffrn_measurement_device_type  
'XtaLAB Synergy, Single source at offset/far, HyPix'
_diffrn_detector                 'Hybrid Pixel Array Detector'
_diffrn_detector_area_resol_mean 10.0000
_diffrn_detector_type            HyPix
_diffrn_measurement_method       '\w scans'
_diffrn_measurement_specimen_support ?
_diffrn_measurement_details      
;
List of Runs (angles in degrees, time in seconds):

  # Type    Start    End  Width  t~exp~   \w     \q     \k     \f   Frames
#--------------------------------------------------------------------------
  1  \w    -94.00 -14.00   0.50   25.00    --  -25.30 -54.00 -21.00  160
;

_diffrn_reflns_number            771
_diffrn_reflns_theta_min         3.37
_diffrn_reflns_theta_max         37.3
_diffrn_reflns_theta_full        37.3
_diffrn_measured_fraction_theta_max 0.99
_diffrn_measured_fraction_theta_full 0.99
_diffrn_reflns_av_R_equivalents  0.0271
_diffrn_reflns_av_unetI/netI     0.0163
_diffrn_reflns_limit_h_min       -9
_diffrn_reflns_limit_h_max       4
_diffrn_reflns_limit_k_min       -10
_diffrn_reflns_limit_k_max       4
_diffrn_reflns_limit_l_min       -5
_diffrn_reflns_limit_l_max       9
_diffrn_reflns_reduction_process ?
_diffrn_reflns_av_sigmaI/netI    0.0298

_diffrn_standards_number         ?
_diffrn_standards_interval_count ?
_diffrn_standards_interval_time  ?
_diffrn_standards_decay_%        ?
_diffrn_orient_matrix_type       
'CrysAlisPro convention (1999,Acta A55,543-557)'
_diffrn_orient_matrix_UB_11      -0.0116596000
_diffrn_orient_matrix_UB_12      0.1120761000
_diffrn_orient_matrix_UB_13      -0.0333470000
_diffrn_orient_matrix_UB_21      0.0265241000
_diffrn_orient_matrix_UB_22      0.0352469000
_diffrn_orient_matrix_UB_23      0.1089372000
_diffrn_orient_matrix_UB_31      0.1139361000
_diffrn_orient_matrix_UB_32      0.0034874000
_diffrn_orient_matrix_UB_33      -0.0287547000
loop_
_diffrn_standard_refln_index_h
_diffrn_standard_refln_index_k
_diffrn_standard_refln_index_l
? ? ?

#=======================================================================

# 8. REFINEMENT DATA

_refine_special_details          
; ?
;

_reflns_number_total             63
_reflns_number_gt                57
_reflns_threshold_expression     I>2\s(I)
_reflns_odcompleteness_completeness 99.32
_reflns_odcompleteness_theta     36.23
_reflns_odcompleteness_iscentric 1

_refine_ls_structure_factor_coef Fsqd
_refine_ls_R_factor_gt           0.0576
_refine_ls_wR_factor_gt          0.1540
_refine_ls_R_factor_all          0.0600
_refine_ls_wR_factor_ref         0.1549
_refine_ls_goodness_of_fit_ref   2.97
_refine_ls_goodness_of_fit_gt    3.13
_refine_ls_restrained_S_gt       ?
_refine_ls_restrained_S_all      ?
_refine_ls_number_reflns         63
_refine_ls_number_parameters     9
_refine_ls_number_restraints     1
_refine_ls_number_constraints    0
_refine_ls_weighting_scheme      sigma
_refine_ls_weighting_details     w=1/(\s^2^(I)+0.0016I^2^)
_refine_ls_hydrogen_treatment    constr
_refine_ls_shift/su_max          0.0483
_refine_ls_shift/su_mean         0.0124
_refine_diff_density_max         0.76
_refine_diff_density_min         -0.17
_refine_ls_extinction_method     
'B-C type 1 Gaussian isotropic (Becker & Coppens, 1974)'
_refine_ls_extinction_coef       1000(500)
_refine_ls_extinction_expression ?
_refine_ls_abs_structure_details ?
_refine_ls_abs_structure_Flack   ?
_refine_ls_abs_structure_Rogers  ?

loop_
_atom_type_symbol
_atom_type_scat_dispersion_real
_atom_type_scat_dispersion_imag
_atom_type_scat_source
C 0.0033 0.0016 'International Tables Vol C tables 4.2.6.8 and 6.1.1.1'
H 0.0000 0.0000 'International Tables Vol C tables 4.2.6.8 and 6.1.1.1'
Br -0.2901 2.4595 'International Tables Vol C tables 4.2.6.8 and 6.1.1.1'
N 0.0061 0.0033 'International Tables Vol C tables 4.2.6.8 and 6.1.1.1'
Sn -0.6537 1.4246 'International Tables Vol C tables 4.2.6.8 and 6.1.1.1'

_computing_data_collection       
'CrysAlisPro system (CCD 43.124a 64-bit (release 23-05-2024))'
_computing_cell_refinement       'CrysAlisPro 1.171.43.70a (Rigaku OD, 2023)'
_computing_data_reduction        'CrysAlisPro 1.171.43.70a (Rigaku OD, 2023)'
_computing_structure_solution    ?
_computing_structure_refinement  ?
_computing_molecular_graphics    ?
_computing_publication_material  ?

loop_
_restr_distance_atom_site_label_1
_restr_distance_site_symmetry_1
_restr_distance_atom_site_label_2
_restr_distance_site_symmetry_2
_restr_distance_target
_restr_distance_target_weight_param
C . N . 1.45 0.001

loop_
_restr_angle_atom_site_label_1
_restr_angle_site_symmetry_1
_restr_angle_atom_site_label_2
_restr_angle_site_symmetry_2
_restr_angle_atom_site_label_3
_restr_angle_site_symmetry_3
_restr_angle_target
_restr_angle_target_weight_param
? ? ? ? ? ? ? ?

loop_
_restr_torsion_atom_site_label_1
_restr_torsion_site_symmetry_1
_restr_torsion_atom_site_label_2
_restr_torsion_site_symmetry_2
_restr_torsion_atom_site_label_3
_restr_torsion_site_symmetry_3
_restr_torsion_atom_site_label_4
_restr_torsion_site_symmetry_4
_restr_torsion_angle_target
_restr_torsion_weight_param
? ? ? ? ? ? ? ? ? ?

loop_
_restr_equal_distance_atom_site_label_1
_restr_equal_distance_site_symmetry_1
_restr_equal_distance_atom_site_label_2
_restr_equal_distance_site_symmetry_2
_restr_equal_distance_class_class_id
_restr_equal_distance_class_target_weight_param
? ? ? ? ? ?

loop_
_restr_equal_angle_atom_site_label_1
_restr_equal_angle_site_symmetry_1
_restr_equal_angle_atom_site_label_2
_restr_equal_angle_site_symmetry_2
_restr_equal_angle_atom_site_label_3
_restr_equal_angle_site_symmetry_3
_restr_equal_angle_class_class_id
_restr_equal_angle_class_target_weight_param
? ? ? ? ? ? ? ?

loop_
_restr_equal_torsion_atom_site_label_1
_restr_equal_torsion_site_symmetry_1
_restr_equal_torsion_atom_site_label_2
_restr_equal_torsion_site_symmetry_2
_restr_equal_torsion_atom_site_label_3
_restr_equal_torsion_site_symmetry_3
_restr_equal_torsion_atom_site_label_4
_restr_equal_torsion_site_symmetry_4
_restr_equal_torsion_class_class_id
_restr_equal_torsion_class_target_weight_param
? ? ? ? ? ? ? ? ? ?


#=======================================================================

# 9. ATOMIC COORDINATES AND DISPLACEMENT PARAMETERS

loop_
_atom_site_label
_atom_site_type_symbol
_atom_site_fract_x
_atom_site_fract_y
_atom_site_fract_z
_atom_site_adp_type
_atom_site_U_iso_or_equiv
_atom_site_site_symmetry_multiplicity
_atom_site_occupancy
_atom_site_calc_flag
_atom_site_refinement_flags
_atom_site_disorder_assembly
_atom_site_disorder_group
Sn Sn 0.5 0.5 0.5 Uani 0.0858(14) 1 0.8352 d . . .
Br Br 0 0.5 0.5 Uani 0.170(2) 3 1 d . . .
C C 0 0 0 Uani 0.26(11) 1 0.672 d . . .
N N 0.2402(5) 0 0 Uani 1(2) 6 0.2208 d . . .

loop_
_atom_site_aniso_label
_atom_site_aniso_type_symbol
_atom_site_aniso_U_11
_atom_site_aniso_U_22
_atom_site_aniso_U_33
_atom_site_aniso_U_12
_atom_site_aniso_U_13
_atom_site_aniso_U_23
Sn Sn 0.086(2) 0.086(2) 0.086(2) 0 0 0
Br Br 0.150(4) 0.180(4) 0.180(4) 0 0 0
C C 0.26(19) 0.26(19) 0.26(19) 0 0 0
N N 1(7) 0.2(2) 0.2(2) 0 0 0

loop_
_jana_atom_site_ADP_C_label
_jana_atom_site_ADP_C_type_symbol
_jana_atom_site_ADP_C_111
_jana_atom_site_ADP_C_112
_jana_atom_site_ADP_C_113
_jana_atom_site_ADP_C_122
_jana_atom_site_ADP_C_123
_jana_atom_site_ADP_C_133
_jana_atom_site_ADP_C_222
_jana_atom_site_ADP_C_223
_jana_atom_site_ADP_C_233
_jana_atom_site_ADP_C_333
? ? ? ? ? ? ? ? ? ? ? ?

loop_
_jana_atom_site_ADP_D_label
_jana_atom_site_ADP_D_type_symbol
_jana_atom_site_ADP_D_1111
_jana_atom_site_ADP_D_1112
_jana_atom_site_ADP_D_1113
_jana_atom_site_ADP_D_1122
_jana_atom_site_ADP_D_1123
_jana_atom_site_ADP_D_1133
_jana_atom_site_ADP_D_1222
_jana_atom_site_ADP_D_1223
_jana_atom_site_ADP_D_1233
_jana_atom_site_ADP_D_1333
_jana_atom_site_ADP_D_2222
_jana_atom_site_ADP_D_2223
_jana_atom_site_ADP_D_2233
_jana_atom_site_ADP_D_2333
_jana_atom_site_ADP_D_3333
? ? ? ? ? ? ? ? ? ? ? ? ? ? ? ? ?

loop_
_jana_atom_site_ADP_E_label
_jana_atom_site_ADP_E_type_symbol
_jana_atom_site_ADP_E_11111
_jana_atom_site_ADP_E_11112
_jana_atom_site_ADP_E_11113
_jana_atom_site_ADP_E_11122
_jana_atom_site_ADP_E_11123
_jana_atom_site_ADP_E_11133
_jana_atom_site_ADP_E_11222
_jana_atom_site_ADP_E_11223
_jana_atom_site_ADP_E_11233
_jana_atom_site_ADP_E_11333
_jana_atom_site_ADP_E_12222
_jana_atom_site_ADP_E_12223
_jana_atom_site_ADP_E_12233
_jana_atom_site_ADP_E_12333
_jana_atom_site_ADP_E_13333
_jana_atom_site_ADP_E_22222
_jana_atom_site_ADP_E_22223
_jana_atom_site_ADP_E_22233
_jana_atom_site_ADP_E_22333
_jana_atom_site_ADP_E_23333
_jana_atom_site_ADP_E_33333
? ? ? ? ? ? ? ? ? ? ? ? ? ? ? ? ? ? ? ? ? ? ?

loop_
_jana_atom_site_ADP_F_label
_jana_atom_site_ADP_F_type_symbol
_jana_atom_site_ADP_F_111111
_jana_atom_site_ADP_F_111112
_jana_atom_site_ADP_F_111113
_jana_atom_site_ADP_F_111122
_jana_atom_site_ADP_F_111123
_jana_atom_site_ADP_F_111133
_jana_atom_site_ADP_F_111222
_jana_atom_site_ADP_F_111223
_jana_atom_site_ADP_F_111233
_jana_atom_site_ADP_F_111333
_jana_atom_site_ADP_F_112222
_jana_atom_site_ADP_F_112223
_jana_atom_site_ADP_F_112233
_jana_atom_site_ADP_F_112333
_jana_atom_site_ADP_F_113333
_jana_atom_site_ADP_F_122222
_jana_atom_site_ADP_F_122223
_jana_atom_site_ADP_F_122233
_jana_atom_site_ADP_F_122333
_jana_atom_site_ADP_F_123333
_jana_atom_site_ADP_F_133333
_jana_atom_site_ADP_F_222222
_jana_atom_site_ADP_F_222223
_jana_atom_site_ADP_F_222233
_jana_atom_site_ADP_F_222333
_jana_atom_site_ADP_F_223333
_jana_atom_site_ADP_F_233333
_jana_atom_site_ADP_F_333333
? ? ? ? ? ? ? ? ? ? ? ? ? ? ? ? ? ? ? ? ? ? ? ? ? ? ? ? ? ?


#=======================================================================

# 10. MOLECULAR GEOMETRY


loop_
_geom_bond_atom_site_label_1
_geom_bond_atom_site_label_2
_geom_bond_site_symmetry_1
_geom_bond_site_symmetry_2
_geom_bond_distance
_geom_bond_publ_flag
Sn Br . . 3.0185(10) ?
Sn Br . 1_655 3.0185(10) ?
Sn Br . 5_555 3.0185(10) ?
Sn Br . 5_565 3.0185(10) ?
Sn Br . 9_555 3.0185(10) ?
Sn Br . 9_556 3.0185(10) ?
Br N . 5_555 3.4018(16) ?
Br N . 5_556 3.4018(16) ?
Br N . 6_565 3.4018(16) ?
Br N . 6_566 3.4018(16) ?
Br N . 9_555 3.4018(16) ?
Br N . 9_565 3.4018(16) ?
Br N . 10_556 3.4018(16) ?
Br N . 10_566 3.4018(16) ?
C N . . 1.450(3) ?
C N . 2_555 1.450(3) ?
C N . 5_555 1.450(3) ?
C N . 6_555 1.450(3) ?
C N . 9_555 1.450(3) ?
C N . 10_555 1.450(3) ?
N N . 2_555 2.900(4) ?
N N . 2_655 3.137(4) ?
N N . 5_555 2.051(3) ?
N N . 6_555 2.051(3) ?
N N . 9_555 2.051(3) ?
N N . 10_555 2.051(3) ?

loop_
_geom_angle_atom_site_label_1
_geom_angle_atom_site_label_2
_geom_angle_atom_site_label_3
_geom_angle_site_symmetry_1
_geom_angle_site_symmetry_2
_geom_angle_site_symmetry_3
_geom_angle
_geom_angle_publ_flag
Br Sn Br . . 1_655 180 ?
Br Sn Br . . 5_555 90 ?
Br Sn Br . . 5_565 90 ?
Br Sn Br . . 9_555 90 ?
Br Sn Br . . 9_556 90 ?
Br Sn Br 1_655 . 5_555 90 ?
Br Sn Br 1_655 . 5_565 90 ?
Br Sn Br 1_655 . 9_555 90 ?
Br Sn Br 1_655 . 9_556 90 ?
Br Sn Br 5_555 . 5_565 180 ?
Br Sn Br 5_555 . 9_555 90 ?
Br Sn Br 5_555 . 9_556 90 ?
Br Sn Br 5_565 . 9_555 90 ?
Br Sn Br 5_565 . 9_556 90 ?
Br Sn Br 9_555 . 9_556 180 ?
Sn Br Sn 1_455 . . 180 ?
Sn Br N 1_455 . 5_555 90 ?
Sn Br N 1_455 . 5_556 90 ?
Sn Br N 1_455 . 6_565 90 ?
Sn Br N 1_455 . 6_566 90 ?
Sn Br N 1_455 . 9_555 90 ?
Sn Br N 1_455 . 9_565 90 ?
Sn Br N 1_455 . 10_556 90 ?
Sn Br N 1_455 . 10_566 90 ?
Sn Br N . . 5_555 90 ?
Sn Br N . . 5_556 90 ?
Sn Br N . . 6_565 90 ?
Sn Br N . . 6_566 90 ?
Sn Br N . . 9_555 90 ?
Sn Br N . . 9_565 90 ?
Sn Br N . . 10_556 90 ?
Sn Br N . . 10_566 90 ?
N Br N 5_555 . 5_556 125.08(6) ?
N Br N 5_555 . 6_565 54.92(6) ?
N Br N 5_555 . 6_566 180 ?
N Br N 5_555 . 9_555 35.08(6) ?
N Br N 5_555 . 9_565 90.00(6) ?
N Br N 5_555 . 10_556 90.00(6) ?
N Br N 5_555 . 10_566 144.92(6) ?
N Br N 5_556 . 6_565 180 ?
N Br N 5_556 . 6_566 54.92(6) ?
N Br N 5_556 . 9_555 90.00(6) ?
N Br N 5_556 . 9_565 144.92(6) ?
N Br N 5_556 . 10_556 35.08(6) ?
N Br N 5_556 . 10_566 90.00(6) ?
N Br N 6_565 . 6_566 125.08(6) ?
N Br N 6_565 . 9_555 90.00(6) ?
N Br N 6_565 . 9_565 35.08(6) ?
N Br N 6_565 . 10_556 144.92(6) ?
N Br N 6_565 . 10_566 90.00(6) ?
N Br N 6_566 . 9_555 144.92(6) ?
N Br N 6_566 . 9_565 90.00(6) ?
N Br N 6_566 . 10_556 90.00(6) ?
N Br N 6_566 . 10_566 35.08(6) ?
N Br N 9_555 . 9_565 125.08(6) ?
N Br N 9_555 . 10_556 54.92(6) ?
N Br N 9_555 . 10_566 180 ?
N Br N 9_565 . 10_556 180 ?
N Br N 9_565 . 10_566 54.92(6) ?
N Br N 10_556 . 10_566 125.08(6) ?
N C N . . 2_555 180 ?
N C N . . 5_555 90 ?
N C N . . 6_555 90 ?
N C N . . 9_555 90 ?
N C N . . 10_555 90 ?
N C N 2_555 . 5_555 90 ?
N C N 2_555 . 6_555 90 ?
N C N 2_555 . 9_555 90 ?
N C N 2_555 . 10_555 90 ?
N C N 5_555 . 6_555 180 ?
N C N 5_555 . 9_555 90 ?
N C N 5_555 . 10_555 90 ?
N C N 6_555 . 9_555 90 ?
N C N 6_555 . 10_555 90 ?
N C N 9_555 . 10_555 180 ?
Br N Br 5_554 . 5_555 125.08(9) ?
Br N Br 5_554 . 9_545 77.72(4) ?
Br N Br 5_554 . 9_555 77.72(4) ?
Br N C 5_554 . . 117.46(4) ?
Br N N 5_554 . 2_555 117.46(4) ?
Br N N 5_554 . 2_655 62.54(4) ?
Br N N 5_554 . 5_555 109.03(2) ?
Br N N 5_554 . 6_555 109.03(2) ?
Br N N 5_554 . 9_555 162.46(12) ?
Br N N 5_554 . 10_555 72.46(6) ?
Br N Br 5_555 . 9_545 77.72(4) ?
Br N Br 5_555 . 9_555 77.72(4) ?
Br N C 5_555 . . 117.46(4) ?
Br N N 5_555 . 2_555 117.46(4) ?
Br N N 5_555 . 2_655 62.54(4) ?
Br N N 5_555 . 5_555 109.03(2) ?
Br N N 5_555 . 6_555 109.03(2) ?
Br N N 5_555 . 9_555 72.46(6) ?
Br N N 5_555 . 10_555 162.46(12) ?
Br N Br 9_545 . 9_555 125.08(9) ?
Br N C 9_545 . . 117.46(4) ?
Br N N 9_545 . 2_555 117.46(4) ?
Br N N 9_545 . 2_655 62.54(4) ?
Br N N 9_545 . 5_555 162.46(12) ?
Br N N 9_545 . 6_555 72.46(6) ?
Br N N 9_545 . 9_555 109.03(2) ?
Br N N 9_545 . 10_555 109.03(2) ?
Br N C 9_555 . . 117.46(4) ?
Br N N 9_555 . 2_555 117.46(4) ?
Br N N 9_555 . 2_655 62.54(4) ?
Br N N 9_555 . 5_555 72.46(6) ?
Br N N 9_555 . 6_555 162.46(12) ?
Br N N 9_555 . 9_555 109.03(2) ?
Br N N 9_555 . 10_555 109.03(2) ?
C N N . . 2_555 0 ?
C N N . . 2_655 180 ?
C N N . . 5_555 45.00(8) ?
C N N . . 6_555 45.00(8) ?
C N N . . 9_555 45.00(8) ?
C N N . . 10_555 45.00(8) ?
N N N 2_555 . 2_655 180 ?
N N N 2_555 . 5_555 45.00(8) ?
N N N 2_555 . 6_555 45.00(8) ?
N N N 2_555 . 9_555 45.00(8) ?
N N N 2_555 . 10_555 45.00(8) ?
N N N 2_655 . 5_555 135.00(8) ?
N N N 2_655 . 6_555 135.00(8) ?
N N N 2_655 . 9_555 135.00(8) ?
N N N 2_655 . 10_555 135.00(8) ?
N N N 5_555 . 6_555 90.00(14) ?
N N N 5_555 . 9_555 60.00(8) ?
N N N 5_555 . 10_555 60.00(8) ?
N N N 6_555 . 9_555 60.00(8) ?
N N N 6_555 . 10_555 60.00(8) ?
N N N 9_555 . 10_555 90.00(14) ?

loop_
_geom_torsion_atom_site_label_1
_geom_torsion_atom_site_label_2
_geom_torsion_atom_site_label_3
_geom_torsion_atom_site_label_4
_geom_torsion_site_symmetry_1
_geom_torsion_site_symmetry_2
_geom_torsion_site_symmetry_3
_geom_torsion_site_symmetry_4
_geom_torsion
_geom_torsion_publ_flag
? ? ? ? ? ? ? ? ? ?

loop_
_geom_hbond_atom_site_label_D
_geom_hbond_atom_site_label_H
_geom_hbond_atom_site_label_A
_geom_hbond_site_symmetry_D
_geom_hbond_site_symmetry_H
_geom_hbond_site_symmetry_A
_geom_hbond_distance_DH
_geom_hbond_distance_HA
_geom_hbond_distance_DA
_geom_hbond_angle_DHA
_geom_hbond_publ_flag
? ? ? ? ? ? ? ? ? ? ?

loop_
_twin_refln_datum_id
_twin_refln_individual_id
_twin_refln_index_h
_twin_refln_index_k
_twin_refln_index_l
_twin_refln_F_squared_calc
_twin_refln_F_squared_meas
_twin_refln_F_squared_sigma
_twin_refln_include_status
? ? ? ? ? ? ? ? ?

_oxdiff_exptl_absorpt_empirical_full_min 0.783
_oxdiff_exptl_absorpt_empirical_full_max 1.809
_oxdiff_exptl_absorpt_empirical_details 
;
Empirical correction (ABSPACK) includes:
- Absorption correction using spherical harmonics
- Frame scaling
;
_space_group_IT_number           221
_space_group_crystal_system      cubic
_space_group_name_H-M_alt        'P 4/m -3 2/m'
####################################################################### 
# 
# This file contains crystal structure data downloaded from the 
# Cambridge Structural Database (CSD) hosted by the Cambridge 
# Crystallographic Data Centre (CCDC).
# 
# Full information about CCDC data access policies and citation 
# guidelines are available at http://www.ccdc.cam.ac.uk/access/V1 
# 
# Audit and citation data items may have been added by the CCDC. 
# Please retain this information to preserve the provenance of 
# this file and to allow appropriate attribution of the data. 
# 
#######################################################################

data_I_CCDC11
_database_code_depnum_ccdc_archive 'CCDC 2426361'
loop_
_audit_author_name
_audit_author_address
'Adam Balvanz'
;Northwestern University
United States of America
;
_audit_update_record             
;
2025-02-21 deposited with the CCDC.	2025-10-21 downloaded from the CCDC.
;
#=======================================================================

# 5. CHEMICAL DATA

_chemical_name_systematic        
; ?
;
_chemical_name_common            ?
_chemical_formula_moiety         ?
_chemical_formula_structural     ?
_chemical_formula_analytical     ?
_chemical_formula_iupac          ?
_chemical_formula_sum            'C1.38 H6.53 Br3 N2 Pb0.422 Sn0.425'
_chemical_formula_weight         428.8
_chemical_melting_point          ?
_chemical_compound_source        ?
_chemical_absolute_configuration .
_chemical_oxdiff_formula         'Pb0.5 Sn0.5 Br3'

#=======================================================================

# 6. CRYSTAL DATA

_symmetry_cell_setting           cubic
_symmetry_space_group_name_H-M   'P m -3 m'
_symmetry_space_group_name_Hall  '-P 4;2;3'
_symmetry_Int_Tables_number      221

loop_
_space_group_symop_id
_space_group_symop_operation_xyz
1 x,y,z
2 -x,-y,z
3 -x,y,-z
4 x,-y,-z
5 z,x,y
6 z,-x,-y
7 -z,-x,y
8 -z,x,-y
9 y,z,x
10 -y,z,-x
11 y,-z,-x
12 -y,-z,x
13 y,x,-z
14 -y,-x,-z
15 y,-x,z
16 -y,x,z
17 x,z,-y
18 -x,z,y
19 -x,-z,-y
20 x,-z,y
21 z,y,-x
22 z,-y,x
23 -z,y,x
24 -z,-y,-x
25 -x,-y,-z
26 x,y,-z
27 x,-y,z
28 -x,y,z
29 -z,-x,-y
30 -z,x,y
31 z,x,-y
32 z,-x,y
33 -y,-z,-x
34 y,-z,x
35 -y,z,x
36 y,z,-x
37 -y,-x,z
38 y,x,z
39 -y,x,-z
40 y,-x,-z
41 -x,-z,y
42 x,-z,-y
43 x,z,y
44 -x,z,-y
45 -z,-y,x
46 -z,y,-x
47 z,-y,-x
48 z,y,x

_cell_length_a                   6.0413(3)
_cell_length_b                   6.0413(3)
_cell_length_c                   6.0413(3)
_cell_angle_alpha                90
_cell_angle_beta                 90
_cell_angle_gamma                90
_cell_volume                     220.491(19)

loop_
_twin_individual_id
_twin_individual_mass_fraction_refined
_twin_individual_twin_matrix_11
_twin_individual_twin_matrix_12
_twin_individual_twin_matrix_13
_twin_individual_twin_matrix_21
_twin_individual_twin_matrix_22
_twin_individual_twin_matrix_23
_twin_individual_twin_matrix_31
_twin_individual_twin_matrix_32
_twin_individual_twin_matrix_33
? ? ? ? ? ? ? ? ? ? ?

_cell_formula_units_Z            1

_cell_measurement_reflns_used    1189
_cell_measurement_theta_min      3.37
_cell_measurement_theta_max      26.13
_cell_measurement_temperature    296.52(12)


_exptl_crystal_density_diffrn    3.2291
_exptl_crystal_density_meas      ?
_exptl_crystal_density_method    ?
_exptl_crystal_F_000             176

_exptl_absorpt_coefficient_mu    22.83
_exptl_crystal_description       irregular
_exptl_crystal_size_max          0.101
_exptl_crystal_size_mid          0.089
_exptl_crystal_size_min          0.066
_exptl_crystal_size_rad          ?
_exptl_crystal_colour            orange
_exptl_absorpt_correction_type   empirical
_exptl_absorpt_process_details   
;
CrysAlisPro 1.171.43.70a (Rigaku Oxford Diffraction, 2023)
Empirical absorption correction using spherical harmonics,
implemented in SCALE3 ABSPACK scaling algorithm.
;
_exptl_absorpt_correction_T_min  0.225
_exptl_absorpt_correction_T_max  0.332
loop_
_exptl_crystal_face_index_h
_exptl_crystal_face_index_k
_exptl_crystal_face_index_l
_exptl_crystal_face_perp_dist
? ? ? ?

#=======================================================================

# 7. EXPERIMENTAL DATA

_exptl_special_details           ?

_diffrn_ambient_temperature      296.52
_diffrn_ambient_environment      air
_diffrn_source                   'micro-focus sealed X-ray tube'
_diffrn_source_power             ?
_diffrn_source_voltage           ?
_diffrn_source_current           ?
_diffrn_source_type              'PhotonJet (Mo) X-ray Source'
_diffrn_radiation_type           'Mo K\a'
_diffrn_radiation_source         'X-ray tube'
_diffrn_radiation_wavelength     0.71073
_diffrn_radiation_monochromator  mirror
_diffrn_radiation_probe          X-ray
_diffrn_measurement_device       'four-circle diffractometer'
_diffrn_measurement_device_type  
'XtaLAB Synergy, Single source at offset/far, HyPix'
_diffrn_detector                 'Hybrid Pixel Array Detector'
_diffrn_detector_area_resol_mean 10.0000
_diffrn_detector_type            HyPix
_diffrn_measurement_method       '\w scans'
_diffrn_measurement_specimen_support ?
_diffrn_measurement_details      
;
List of Runs (angles in degrees, time in seconds):

  # Type    Start    End  Width  t~exp~   \w     \q     \k     \f   Frames
#--------------------------------------------------------------------------
  1  \w      7.00  65.00   0.50   40.00    --   24.67-117.00 118.00  116
  2  \w     42.00  97.00   0.50   40.00    --   24.67 178.00  60.00  110
  3  \w      2.00  97.00   0.50   40.00    --   24.67  77.00-120.00  190
  4  \w     -1.00  24.00   0.50   40.00    --   24.67-107.00-116.00   50
  5  \w      2.00  97.00   0.50   40.00    --   24.67  77.00  30.00  190
;

_diffrn_reflns_number            3130
_diffrn_reflns_theta_min         3.37
_diffrn_reflns_theta_max         38.09
_diffrn_reflns_theta_full        38.09
_diffrn_measured_fraction_theta_max 0.98
_diffrn_measured_fraction_theta_full 0.98
_diffrn_reflns_av_R_equivalents  0.0263
_diffrn_reflns_av_unetI/netI     0.0077
_diffrn_reflns_limit_h_min       -10
_diffrn_reflns_limit_h_max       10
_diffrn_reflns_limit_k_min       -10
_diffrn_reflns_limit_k_max       10
_diffrn_reflns_limit_l_min       -10
_diffrn_reflns_limit_l_max       9
_diffrn_reflns_reduction_process ?
_diffrn_reflns_av_sigmaI/netI    0.0279

_diffrn_standards_number         ?
_diffrn_standards_interval_count ?
_diffrn_standards_interval_time  ?
_diffrn_standards_decay_%        ?
_diffrn_orient_matrix_type       
'CrysAlisPro convention (1999,Acta A55,543-557)'
_diffrn_orient_matrix_UB_11      0.1110927000
_diffrn_orient_matrix_UB_12      -0.0378967000
_diffrn_orient_matrix_UB_13      0.0031615000
_diffrn_orient_matrix_UB_21      -0.0338283000
_diffrn_orient_matrix_UB_22      -0.1029234000
_diffrn_orient_matrix_UB_23      -0.0452697000
_diffrn_orient_matrix_UB_31      0.0173845000
_diffrn_orient_matrix_UB_32      0.0419135000
_diffrn_orient_matrix_UB_33      -0.1082618000
loop_
_diffrn_standard_refln_index_h
_diffrn_standard_refln_index_k
_diffrn_standard_refln_index_l
? ? ?

#=======================================================================

# 8. REFINEMENT DATA

_refine_special_details          
; ?
;

_reflns_number_total             159
_reflns_number_gt                112
_reflns_threshold_expression     I>2\s(I)
_reflns_odcompleteness_completeness 100.00
_reflns_odcompleteness_theta     36.23
_reflns_odcompleteness_iscentric 1

_refine_ls_structure_factor_coef Fsqd
_refine_ls_R_factor_gt           0.0418
_refine_ls_wR_factor_gt          0.0992
_refine_ls_R_factor_all          0.0589
_refine_ls_wR_factor_ref         0.1030
_refine_ls_goodness_of_fit_ref   1.61
_refine_ls_goodness_of_fit_gt    1.88
_refine_ls_restrained_S_gt       ?
_refine_ls_restrained_S_all      ?
_refine_ls_number_reflns         159
_refine_ls_number_parameters     8
_refine_ls_number_restraints     1
_refine_ls_number_constraints    2
_refine_ls_weighting_scheme      sigma
_refine_ls_weighting_details     w=1/(\s^2^(I)+0.0016I^2^)
_refine_ls_hydrogen_treatment    constr
_refine_ls_shift/su_max          0.0463
_refine_ls_shift/su_mean         0.0160
_refine_diff_density_max         1.81
_refine_diff_density_min         -0.50
_refine_ls_extinction_method     none
_refine_ls_extinction_coef       ?
_refine_ls_extinction_expression ?
_refine_ls_abs_structure_details ?
_refine_ls_abs_structure_Flack   ?
_refine_ls_abs_structure_Rogers  ?

loop_
_atom_type_symbol
_atom_type_scat_dispersion_real
_atom_type_scat_dispersion_imag
_atom_type_scat_source
C 0.0033 0.0016 'International Tables Vol C tables 4.2.6.8 and 6.1.1.1'
H 0.0000 0.0000 'International Tables Vol C tables 4.2.6.8 and 6.1.1.1'
Br -0.2901 2.4595 'International Tables Vol C tables 4.2.6.8 and 6.1.1.1'
N 0.0061 0.0033 'International Tables Vol C tables 4.2.6.8 and 6.1.1.1'
Pb -3.3944 10.1111 'International Tables Vol C tables 4.2.6.8 and 6.1.1.1'
Sn -0.6537 1.4246 'International Tables Vol C tables 4.2.6.8 and 6.1.1.1'

_computing_data_collection       
'CrysAlisPro system (CCD 43.124a 64-bit (release 23-05-2024))'
_computing_cell_refinement       'CrysAlisPro 1.171.43.70a (Rigaku OD, 2023)'
_computing_data_reduction        'CrysAlisPro 1.171.43.70a (Rigaku OD, 2023)'
_computing_structure_solution    ?
_computing_structure_refinement  ?
_computing_molecular_graphics    ?
_computing_publication_material  ?

loop_
_restr_distance_atom_site_label_1
_restr_distance_site_symmetry_1
_restr_distance_atom_site_label_2
_restr_distance_site_symmetry_2
_restr_distance_target
_restr_distance_target_weight_param
C . N1 . 1.45 0.001

loop_
_restr_angle_atom_site_label_1
_restr_angle_site_symmetry_1
_restr_angle_atom_site_label_2
_restr_angle_site_symmetry_2
_restr_angle_atom_site_label_3
_restr_angle_site_symmetry_3
_restr_angle_target
_restr_angle_target_weight_param
? ? ? ? ? ? ? ?

loop_
_restr_torsion_atom_site_label_1
_restr_torsion_site_symmetry_1
_restr_torsion_atom_site_label_2
_restr_torsion_site_symmetry_2
_restr_torsion_atom_site_label_3
_restr_torsion_site_symmetry_3
_restr_torsion_atom_site_label_4
_restr_torsion_site_symmetry_4
_restr_torsion_angle_target
_restr_torsion_weight_param
? ? ? ? ? ? ? ? ? ?

loop_
_restr_equal_distance_atom_site_label_1
_restr_equal_distance_site_symmetry_1
_restr_equal_distance_atom_site_label_2
_restr_equal_distance_site_symmetry_2
_restr_equal_distance_class_class_id
_restr_equal_distance_class_target_weight_param
? ? ? ? ? ?

loop_
_restr_equal_angle_atom_site_label_1
_restr_equal_angle_site_symmetry_1
_restr_equal_angle_atom_site_label_2
_restr_equal_angle_site_symmetry_2
_restr_equal_angle_atom_site_label_3
_restr_equal_angle_site_symmetry_3
_restr_equal_angle_class_class_id
_restr_equal_angle_class_target_weight_param
? ? ? ? ? ? ? ?

loop_
_restr_equal_torsion_atom_site_label_1
_restr_equal_torsion_site_symmetry_1
_restr_equal_torsion_atom_site_label_2
_restr_equal_torsion_site_symmetry_2
_restr_equal_torsion_atom_site_label_3
_restr_equal_torsion_site_symmetry_3
_restr_equal_torsion_atom_site_label_4
_restr_equal_torsion_site_symmetry_4
_restr_equal_torsion_class_class_id
_restr_equal_torsion_class_target_weight_param
? ? ? ? ? ? ? ? ? ?


#=======================================================================

# 9. ATOMIC COORDINATES AND DISPLACEMENT PARAMETERS

loop_
_atom_site_label
_atom_site_type_symbol
_atom_site_fract_x
_atom_site_fract_y
_atom_site_fract_z
_atom_site_adp_type
_atom_site_U_iso_or_equiv
_atom_site_site_symmetry_multiplicity
_atom_site_occupancy
_atom_site_calc_flag
_atom_site_refinement_flags
_atom_site_disorder_assembly
_atom_site_disorder_group
Pb Pb 0.5 0.5 0.5 Uani 0.0655(3) 1 0.4218 d . . .
Sn Sn 0.5 0.5 0.5 Uani 0.0655(3) 1 0.4252 d . . .
Br Br 0 0.5 0.5 Uani 0.1353(7) 3 1 d . . .
C C 0 0 0 Uani 0.31(5) 1 0.768 d . . .
N1 N 0.2400(3) 0 0 Uani 0.21(5) 6 0.2552 d . . .

loop_
_atom_site_aniso_label
_atom_site_aniso_type_symbol
_atom_site_aniso_U_11
_atom_site_aniso_U_22
_atom_site_aniso_U_33
_atom_site_aniso_U_12
_atom_site_aniso_U_13
_atom_site_aniso_U_23
Pb Pb 0.0655(5) 0.0655(5) 0.0655(5) 0 0 0
Sn Sn 0.0655(5) 0.0655(5) 0.0655(5) 0 0 0
Br Br 0.0897(12) 0.1581(12) 0.1581(12) 0 0 0
C C 0.31(9) 0.31(9) 0.31(9) 0 0 0
N1 N 0.18(12) 0.22(8) 0.22(8) 0 0 0

loop_
_jana_atom_site_ADP_C_label
_jana_atom_site_ADP_C_type_symbol
_jana_atom_site_ADP_C_111
_jana_atom_site_ADP_C_112
_jana_atom_site_ADP_C_113
_jana_atom_site_ADP_C_122
_jana_atom_site_ADP_C_123
_jana_atom_site_ADP_C_133
_jana_atom_site_ADP_C_222
_jana_atom_site_ADP_C_223
_jana_atom_site_ADP_C_233
_jana_atom_site_ADP_C_333
? ? ? ? ? ? ? ? ? ? ? ?

loop_
_jana_atom_site_ADP_D_label
_jana_atom_site_ADP_D_type_symbol
_jana_atom_site_ADP_D_1111
_jana_atom_site_ADP_D_1112
_jana_atom_site_ADP_D_1113
_jana_atom_site_ADP_D_1122
_jana_atom_site_ADP_D_1123
_jana_atom_site_ADP_D_1133
_jana_atom_site_ADP_D_1222
_jana_atom_site_ADP_D_1223
_jana_atom_site_ADP_D_1233
_jana_atom_site_ADP_D_1333
_jana_atom_site_ADP_D_2222
_jana_atom_site_ADP_D_2223
_jana_atom_site_ADP_D_2233
_jana_atom_site_ADP_D_2333
_jana_atom_site_ADP_D_3333
? ? ? ? ? ? ? ? ? ? ? ? ? ? ? ? ?

loop_
_jana_atom_site_ADP_E_label
_jana_atom_site_ADP_E_type_symbol
_jana_atom_site_ADP_E_11111
_jana_atom_site_ADP_E_11112
_jana_atom_site_ADP_E_11113
_jana_atom_site_ADP_E_11122
_jana_atom_site_ADP_E_11123
_jana_atom_site_ADP_E_11133
_jana_atom_site_ADP_E_11222
_jana_atom_site_ADP_E_11223
_jana_atom_site_ADP_E_11233
_jana_atom_site_ADP_E_11333
_jana_atom_site_ADP_E_12222
_jana_atom_site_ADP_E_12223
_jana_atom_site_ADP_E_12233
_jana_atom_site_ADP_E_12333
_jana_atom_site_ADP_E_13333
_jana_atom_site_ADP_E_22222
_jana_atom_site_ADP_E_22223
_jana_atom_site_ADP_E_22233
_jana_atom_site_ADP_E_22333
_jana_atom_site_ADP_E_23333
_jana_atom_site_ADP_E_33333
? ? ? ? ? ? ? ? ? ? ? ? ? ? ? ? ? ? ? ? ? ? ?

loop_
_jana_atom_site_ADP_F_label
_jana_atom_site_ADP_F_type_symbol
_jana_atom_site_ADP_F_111111
_jana_atom_site_ADP_F_111112
_jana_atom_site_ADP_F_111113
_jana_atom_site_ADP_F_111122
_jana_atom_site_ADP_F_111123
_jana_atom_site_ADP_F_111133
_jana_atom_site_ADP_F_111222
_jana_atom_site_ADP_F_111223
_jana_atom_site_ADP_F_111233
_jana_atom_site_ADP_F_111333
_jana_atom_site_ADP_F_112222
_jana_atom_site_ADP_F_112223
_jana_atom_site_ADP_F_112233
_jana_atom_site_ADP_F_112333
_jana_atom_site_ADP_F_113333
_jana_atom_site_ADP_F_122222
_jana_atom_site_ADP_F_122223
_jana_atom_site_ADP_F_122233
_jana_atom_site_ADP_F_122333
_jana_atom_site_ADP_F_123333
_jana_atom_site_ADP_F_133333
_jana_atom_site_ADP_F_222222
_jana_atom_site_ADP_F_222223
_jana_atom_site_ADP_F_222233
_jana_atom_site_ADP_F_222333
_jana_atom_site_ADP_F_223333
_jana_atom_site_ADP_F_233333
_jana_atom_site_ADP_F_333333
? ? ? ? ? ? ? ? ? ? ? ? ? ? ? ? ? ? ? ? ? ? ? ? ? ? ? ? ? ?


#=======================================================================

# 10. MOLECULAR GEOMETRY


loop_
_geom_bond_atom_site_label_1
_geom_bond_atom_site_label_2
_geom_bond_site_symmetry_1
_geom_bond_site_symmetry_2
_geom_bond_distance
_geom_bond_publ_flag
Pb Sn . . 0 ?
Pb Br . . 3.0206(3) ?
Pb Br . 1_655 3.0206(3) ?
Pb Br . 5_555 3.0206(3) ?
Pb Br . 5_565 3.0206(3) ?
Pb Br . 9_555 3.0206(3) ?
Pb Br . 9_556 3.0206(3) ?
Sn Br . . 3.0206(3) ?
Sn Br . 1_655 3.0206(3) ?
Sn Br . 5_555 3.0206(3) ?
Sn Br . 5_565 3.0206(3) ?
Sn Br . 9_555 3.0206(3) ?
Sn Br . 9_556 3.0206(3) ?
Br N1 . 5_555 3.4047(8) ?
Br N1 . 5_556 3.4047(8) ?
Br N1 . 6_565 3.4047(8) ?
Br N1 . 6_566 3.4047(8) ?
Br N1 . 9_555 3.4047(8) ?
Br N1 . 9_565 3.4047(8) ?
Br N1 . 10_556 3.4047(8) ?
Br N1 . 10_566 3.4047(8) ?
C N1 . . 1.4498(16) ?
C N1 . 2_555 1.4498(16) ?
C N1 . 5_555 1.4498(16) ?
C N1 . 6_555 1.4498(16) ?
C N1 . 9_555 1.4498(16) ?
C N1 . 10_555 1.4498(16) ?
N1 N1 . 2_555 2.900(2) ?
N1 N1 . 2_655 3.142(2) ?
N1 N1 . 5_555 2.0503(16) ?
N1 N1 . 6_555 2.0503(16) ?
N1 N1 . 9_555 2.0503(16) ?
N1 N1 . 10_555 2.0503(16) ?

loop_
_geom_angle_atom_site_label_1
_geom_angle_atom_site_label_2
_geom_angle_atom_site_label_3
_geom_angle_site_symmetry_1
_geom_angle_site_symmetry_2
_geom_angle_site_symmetry_3
_geom_angle
_geom_angle_publ_flag
Sn Pb Br . . . 0 ?
Sn Pb Br . . 1_655 0 ?
Sn Pb Br . . 5_555 0 ?
Sn Pb Br . . 5_565 0 ?
Sn Pb Br . . 9_555 0 ?
Sn Pb Br . . 9_556 0 ?
Br Pb Br . . 1_655 180 ?
Br Pb Br . . 5_555 90 ?
Br Pb Br . . 5_565 90 ?
Br Pb Br . . 9_555 90 ?
Br Pb Br . . 9_556 90 ?
Br Pb Br 1_655 . 5_555 90 ?
Br Pb Br 1_655 . 5_565 90 ?
Br Pb Br 1_655 . 9_555 90 ?
Br Pb Br 1_655 . 9_556 90 ?
Br Pb Br 5_555 . 5_565 180 ?
Br Pb Br 5_555 . 9_555 90 ?
Br Pb Br 5_555 . 9_556 90 ?
Br Pb Br 5_565 . 9_555 90 ?
Br Pb Br 5_565 . 9_556 90 ?
Br Pb Br 9_555 . 9_556 180 ?
Pb Sn Br . . . 0 ?
Pb Sn Br . . 1_655 0 ?
Pb Sn Br . . 5_555 0 ?
Pb Sn Br . . 5_565 0 ?
Pb Sn Br . . 9_555 0 ?
Pb Sn Br . . 9_556 0 ?
Br Sn Br . . 1_655 180 ?
Br Sn Br . . 5_555 90 ?
Br Sn Br . . 5_565 90 ?
Br Sn Br . . 9_555 90 ?
Br Sn Br . . 9_556 90 ?
Br Sn Br 1_655 . 5_555 90 ?
Br Sn Br 1_655 . 5_565 90 ?
Br Sn Br 1_655 . 9_555 90 ?
Br Sn Br 1_655 . 9_556 90 ?
Br Sn Br 5_555 . 5_565 180 ?
Br Sn Br 5_555 . 9_555 90 ?
Br Sn Br 5_555 . 9_556 90 ?
Br Sn Br 5_565 . 9_555 90 ?
Br Sn Br 5_565 . 9_556 90 ?
Br Sn Br 9_555 . 9_556 180 ?
Pb Br Pb 1_455 . . 180 ?
Pb Br Sn 1_455 . 1_455 0 ?
Pb Br Sn 1_455 . . 180 ?
Pb Br N1 1_455 . 5_555 90 ?
Pb Br N1 1_455 . 5_556 90 ?
Pb Br N1 1_455 . 6_565 90 ?
Pb Br N1 1_455 . 6_566 90 ?
Pb Br N1 1_455 . 9_555 90 ?
Pb Br N1 1_455 . 9_565 90 ?
Pb Br N1 1_455 . 10_556 90 ?
Pb Br N1 1_455 . 10_566 90 ?
Pb Br Sn . . 1_455 180 ?
Pb Br Sn . . . 0 ?
Pb Br N1 . . 5_555 90 ?
Pb Br N1 . . 5_556 90 ?
Pb Br N1 . . 6_565 90 ?
Pb Br N1 . . 6_566 90 ?
Pb Br N1 . . 9_555 90 ?
Pb Br N1 . . 9_565 90 ?
Pb Br N1 . . 10_556 90 ?
Pb Br N1 . . 10_566 90 ?
Sn Br Sn 1_455 . . 180 ?
Sn Br N1 1_455 . 5_555 90 ?
Sn Br N1 1_455 . 5_556 90 ?
Sn Br N1 1_455 . 6_565 90 ?
Sn Br N1 1_455 . 6_566 90 ?
Sn Br N1 1_455 . 9_555 90 ?
Sn Br N1 1_455 . 9_565 90 ?
Sn Br N1 1_455 . 10_556 90 ?
Sn Br N1 1_455 . 10_566 90 ?
Sn Br N1 . . 5_555 90 ?
Sn Br N1 . . 5_556 90 ?
Sn Br N1 . . 6_565 90 ?
Sn Br N1 . . 6_566 90 ?
Sn Br N1 . . 9_555 90 ?
Sn Br N1 . . 9_565 90 ?
Sn Br N1 . . 10_556 90 ?
Sn Br N1 . . 10_566 90 ?
N1 Br N1 5_555 . 5_556 125.05(3) ?
N1 Br N1 5_555 . 6_565 54.95(3) ?
N1 Br N1 5_555 . 6_566 180 ?
N1 Br N1 5_555 . 9_555 35.05(3) ?
N1 Br N1 5_555 . 9_565 90.00(3) ?
N1 Br N1 5_555 . 10_556 90.00(3) ?
N1 Br N1 5_555 . 10_566 144.95(3) ?
N1 Br N1 5_556 . 6_565 180 ?
N1 Br N1 5_556 . 6_566 54.95(3) ?
N1 Br N1 5_556 . 9_555 90.00(3) ?
N1 Br N1 5_556 . 9_565 144.95(3) ?
N1 Br N1 5_556 . 10_556 35.05(3) ?
N1 Br N1 5_556 . 10_566 90.00(3) ?
N1 Br N1 6_565 . 6_566 125.05(3) ?
N1 Br N1 6_565 . 9_555 90.00(3) ?
N1 Br N1 6_565 . 9_565 35.05(3) ?
N1 Br N1 6_565 . 10_556 144.95(3) ?
N1 Br N1 6_565 . 10_566 90.00(3) ?
N1 Br N1 6_566 . 9_555 144.95(3) ?
N1 Br N1 6_566 . 9_565 90.00(3) ?
N1 Br N1 6_566 . 10_556 90.00(3) ?
N1 Br N1 6_566 . 10_566 35.05(3) ?
N1 Br N1 9_555 . 9_565 125.05(3) ?
N1 Br N1 9_555 . 10_556 54.95(3) ?
N1 Br N1 9_555 . 10_566 180 ?
N1 Br N1 9_565 . 10_556 180 ?
N1 Br N1 9_565 . 10_566 54.95(3) ?
N1 Br N1 10_556 . 10_566 125.05(3) ?
N1 C N1 . . 2_555 180 ?
N1 C N1 . . 5_555 90 ?
N1 C N1 . . 6_555 90 ?
N1 C N1 . . 9_555 90 ?
N1 C N1 . . 10_555 90 ?
N1 C N1 2_555 . 5_555 90 ?
N1 C N1 2_555 . 6_555 90 ?
N1 C N1 2_555 . 9_555 90 ?
N1 C N1 2_555 . 10_555 90 ?
N1 C N1 5_555 . 6_555 180 ?
N1 C N1 5_555 . 9_555 90 ?
N1 C N1 5_555 . 10_555 90 ?
N1 C N1 6_555 . 9_555 90 ?
N1 C N1 6_555 . 10_555 90 ?
N1 C N1 9_555 . 10_555 180 ?
Br N1 Br 5_554 . 5_555 125.05(5) ?
Br N1 Br 5_554 . 9_545 77.71(2) ?
Br N1 Br 5_554 . 9_555 77.71(2) ?
Br N1 C 5_554 . . 117.48(2) ?
Br N1 N1 5_554 . 2_555 117.48(2) ?
Br N1 N1 5_554 . 2_655 62.52(2) ?
Br N1 N1 5_554 . 5_555 109.041(12) ?
Br N1 N1 5_554 . 6_555 109.041(12) ?
Br N1 N1 5_554 . 9_555 162.48(6) ?
Br N1 N1 5_554 . 10_555 72.48(3) ?
Br N1 Br 5_555 . 9_545 77.71(2) ?
Br N1 Br 5_555 . 9_555 77.71(2) ?
Br N1 C 5_555 . . 117.48(2) ?
Br N1 N1 5_555 . 2_555 117.48(2) ?
Br N1 N1 5_555 . 2_655 62.52(2) ?
Br N1 N1 5_555 . 5_555 109.041(12) ?
Br N1 N1 5_555 . 6_555 109.041(12) ?
Br N1 N1 5_555 . 9_555 72.48(3) ?
Br N1 N1 5_555 . 10_555 162.48(6) ?
Br N1 Br 9_545 . 9_555 125.05(5) ?
Br N1 C 9_545 . . 117.48(2) ?
Br N1 N1 9_545 . 2_555 117.48(2) ?
Br N1 N1 9_545 . 2_655 62.52(2) ?
Br N1 N1 9_545 . 5_555 162.48(6) ?
Br N1 N1 9_545 . 6_555 72.48(3) ?
Br N1 N1 9_545 . 9_555 109.041(12) ?
Br N1 N1 9_545 . 10_555 109.041(12) ?
Br N1 C 9_555 . . 117.48(2) ?
Br N1 N1 9_555 . 2_555 117.48(2) ?
Br N1 N1 9_555 . 2_655 62.52(2) ?
Br N1 N1 9_555 . 5_555 72.48(3) ?
Br N1 N1 9_555 . 6_555 162.48(6) ?
Br N1 N1 9_555 . 9_555 109.041(12) ?
Br N1 N1 9_555 . 10_555 109.041(12) ?
C N1 N1 . . 2_555 0 ?
C N1 N1 . . 2_655 180 ?
C N1 N1 . . 5_555 45.00(5) ?
C N1 N1 . . 6_555 45.00(5) ?
C N1 N1 . . 9_555 45.00(5) ?
C N1 N1 . . 10_555 45.00(5) ?
N1 N1 N1 2_555 . 2_655 180 ?
N1 N1 N1 2_555 . 5_555 45.00(5) ?
N1 N1 N1 2_555 . 6_555 45.00(5) ?
N1 N1 N1 2_555 . 9_555 45.00(5) ?
N1 N1 N1 2_555 . 10_555 45.00(5) ?
N1 N1 N1 2_655 . 5_555 135.00(5) ?
N1 N1 N1 2_655 . 6_555 135.00(5) ?
N1 N1 N1 2_655 . 9_555 135.00(5) ?
N1 N1 N1 2_655 . 10_555 135.00(5) ?
N1 N1 N1 5_555 . 6_555 90.00(8) ?
N1 N1 N1 5_555 . 9_555 60.00(5) ?
N1 N1 N1 5_555 . 10_555 60.00(5) ?
N1 N1 N1 6_555 . 9_555 60.00(5) ?
N1 N1 N1 6_555 . 10_555 60.00(5) ?
N1 N1 N1 9_555 . 10_555 90.00(8) ?

loop_
_geom_torsion_atom_site_label_1
_geom_torsion_atom_site_label_2
_geom_torsion_atom_site_label_3
_geom_torsion_atom_site_label_4
_geom_torsion_site_symmetry_1
_geom_torsion_site_symmetry_2
_geom_torsion_site_symmetry_3
_geom_torsion_site_symmetry_4
_geom_torsion
_geom_torsion_publ_flag
? ? ? ? ? ? ? ? ? ?

loop_
_geom_hbond_atom_site_label_D
_geom_hbond_atom_site_label_H
_geom_hbond_atom_site_label_A
_geom_hbond_site_symmetry_D
_geom_hbond_site_symmetry_H
_geom_hbond_site_symmetry_A
_geom_hbond_distance_DH
_geom_hbond_distance_HA
_geom_hbond_distance_DA
_geom_hbond_angle_DHA
_geom_hbond_publ_flag
? ? ? ? ? ? ? ? ? ? ?

loop_
_twin_refln_datum_id
_twin_refln_individual_id
_twin_refln_index_h
_twin_refln_index_k
_twin_refln_index_l
_twin_refln_F_squared_calc
_twin_refln_F_squared_meas
_twin_refln_F_squared_sigma
_twin_refln_include_status
? ? ? ? ? ? ? ? ?

_oxdiff_exptl_absorpt_empirical_full_min 0.731
_oxdiff_exptl_absorpt_empirical_full_max 1.449
_oxdiff_exptl_absorpt_empirical_details 
;
Empirical correction (ABSPACK) includes:
- Absorption correction using spherical harmonics
- Frame scaling
;
_space_group_IT_number           221
_space_group_crystal_system      cubic
_space_group_name_H-M_alt        'P 4/m -3 2/m'
####################################################################### 
# 
# This file contains crystal structure data downloaded from the 
# Cambridge Structural Database (CSD) hosted by the Cambridge 
# Crystallographic Data Centre (CCDC).
# 
# Full information about CCDC data access policies and citation 
# guidelines are available at http://www.ccdc.cam.ac.uk/access/V1 
# 
# Audit and citation data items may have been added by the CCDC. 
# Please retain this information to preserve the provenance of 
# this file and to allow appropriate attribution of the data. 
# 
#######################################################################

data_I_CCDC12
_database_code_depnum_ccdc_archive 'CCDC 2426354'
loop_
_audit_author_name
_audit_author_address
'Adam Balvanz'
;Northwestern University
United States of America
;
_audit_update_record             
;
2025-02-21 deposited with the CCDC.	2025-10-21 downloaded from the CCDC.
;
#=======================================================================

# 5. CHEMICAL DATA

_chemical_name_systematic        
; ?
;
_chemical_name_common            ?
_chemical_formula_moiety         ?
_chemical_formula_structural     ?
_chemical_formula_analytical     ?
_chemical_formula_iupac          ?
_chemical_formula_sum            'C1.093 H5.5 Br3 N2 Pb0.237 Sn0.716'
_chemical_formula_weight         420.5
_chemical_melting_point          ?
_chemical_compound_source        ?
_chemical_absolute_configuration .

#=======================================================================

# 6. CRYSTAL DATA

_symmetry_cell_setting           cubic
_symmetry_space_group_name_H-M   'P m -3 m'
_symmetry_space_group_name_Hall  '-P 4;2;3'
_symmetry_Int_Tables_number      221

loop_
_space_group_symop_id
_space_group_symop_operation_xyz
1 x,y,z
2 -x,-y,z
3 -x,y,-z
4 x,-y,-z
5 z,x,y
6 z,-x,-y
7 -z,-x,y
8 -z,x,-y
9 y,z,x
10 -y,z,-x
11 y,-z,-x
12 -y,-z,x
13 y,x,-z
14 -y,-x,-z
15 y,-x,z
16 -y,x,z
17 x,z,-y
18 -x,z,y
19 -x,-z,-y
20 x,-z,y
21 z,y,-x
22 z,-y,x
23 -z,y,x
24 -z,-y,-x
25 -x,-y,-z
26 x,y,-z
27 x,-y,z
28 -x,y,z
29 -z,-x,-y
30 -z,x,y
31 z,x,-y
32 z,-x,y
33 -y,-z,-x
34 y,-z,x
35 -y,z,x
36 y,z,-x
37 -y,-x,z
38 y,x,z
39 -y,x,-z
40 y,-x,-z
41 -x,-z,y
42 x,-z,-y
43 x,z,y
44 -x,z,-y
45 -z,-y,x
46 -z,y,-x
47 z,-y,-x
48 z,y,x

_cell_length_a                   5.9970(8)
_cell_length_b                   5.9970(8)
_cell_length_c                   5.9970(8)
_cell_angle_alpha                90
_cell_angle_beta                 90
_cell_angle_gamma                90
_cell_volume                     215.68(5)

loop_
_twin_individual_id
_twin_individual_mass_fraction_refined
_twin_individual_twin_matrix_11
_twin_individual_twin_matrix_12
_twin_individual_twin_matrix_13
_twin_individual_twin_matrix_21
_twin_individual_twin_matrix_22
_twin_individual_twin_matrix_23
_twin_individual_twin_matrix_31
_twin_individual_twin_matrix_32
_twin_individual_twin_matrix_33
? ? ? ? ? ? ? ? ? ? ?

_cell_formula_units_Z            1

_cell_measurement_reflns_used    306
_cell_measurement_theta_min      3.38
_cell_measurement_theta_max      26.46
_cell_measurement_temperature    296.40(10)


_exptl_crystal_density_diffrn    3.2375
_exptl_crystal_density_meas      ?
_exptl_crystal_density_method    ?
_exptl_crystal_F_000             178

_exptl_absorpt_coefficient_mu    20.568
_exptl_crystal_description       irregular
_exptl_crystal_size_max          0.340
_exptl_crystal_size_mid          0.247
_exptl_crystal_size_min          0.155
_exptl_crystal_size_rad          ?
_exptl_crystal_colour            Red
_exptl_absorpt_correction_type   empirical
_exptl_absorpt_process_details   
;
CrysAlisPro 1.171.43.70a (Rigaku Oxford Diffraction, 2023)
Empirical absorption correction using spherical harmonics,
implemented in SCALE3 ABSPACK scaling algorithm.
;
_exptl_absorpt_correction_T_min  0.025
_exptl_absorpt_correction_T_max  0.192
loop_
_exptl_crystal_face_index_h
_exptl_crystal_face_index_k
_exptl_crystal_face_index_l
_exptl_crystal_face_perp_dist
? ? ? ?

#=======================================================================

# 7. EXPERIMENTAL DATA

_exptl_special_details           ?

_diffrn_ambient_temperature      296.4
_diffrn_ambient_environment      air
_diffrn_source                   'micro-focus sealed X-ray tube'
_diffrn_source_power             ?
_diffrn_source_voltage           ?
_diffrn_source_current           ?
_diffrn_source_type              'PhotonJet (Mo) X-ray Source'
_diffrn_radiation_type           'Mo K\a'
_diffrn_radiation_source         'X-ray tube'
_diffrn_radiation_wavelength     0.71073
_diffrn_radiation_monochromator  mirror
_diffrn_radiation_probe          X-ray
_diffrn_measurement_device       'four-circle diffractometer'
_diffrn_measurement_device_type  
'XtaLAB Synergy, Single source at offset/far, HyPix'
_diffrn_detector                 'Hybrid Pixel Array Detector'
_diffrn_detector_area_resol_mean 10.0000
_diffrn_detector_type            HyPix
_diffrn_measurement_method       '\w scans'
_diffrn_measurement_specimen_support ?
_diffrn_measurement_details      
;
List of Runs (angles in degrees, time in seconds):

  # Type    Start    End  Width  t~exp~   \w     \q     \k     \f   Frames
#--------------------------------------------------------------------------
  1  \w    -98.00 -18.00   0.50   15.00    --  -25.30 -54.00   8.00  160
;

_diffrn_reflns_number            728
_diffrn_reflns_theta_min         3.4
_diffrn_reflns_theta_max         37.6
_diffrn_reflns_theta_full        36.76
_diffrn_measured_fraction_theta_max 0.97
_diffrn_measured_fraction_theta_full 0.98
_diffrn_reflns_av_R_equivalents  0.0322
_diffrn_reflns_av_unetI/netI     0.02
_diffrn_reflns_limit_h_min       -3
_diffrn_reflns_limit_h_max       9
_diffrn_reflns_limit_k_min       -4
_diffrn_reflns_limit_k_max       10
_diffrn_reflns_limit_l_min       -5
_diffrn_reflns_limit_l_max       9
_diffrn_reflns_reduction_process ?
_diffrn_reflns_av_sigmaI/netI    0.0363

_diffrn_standards_number         ?
_diffrn_standards_interval_count ?
_diffrn_standards_interval_time  ?
_diffrn_standards_decay_%        ?
_diffrn_orient_matrix_type       
'CrysAlisPro convention (1999,Acta A55,543-557)'
_diffrn_orient_matrix_UB_11      0.0214814000
_diffrn_orient_matrix_UB_12      -0.0829763000
_diffrn_orient_matrix_UB_13      -0.0814128000
_diffrn_orient_matrix_UB_21      -0.0303106000
_diffrn_orient_matrix_UB_22      -0.0840749000
_diffrn_orient_matrix_UB_23      0.0774682000
_diffrn_orient_matrix_UB_31      -0.1124056000
_diffrn_orient_matrix_UB_32      0.0065507000
_diffrn_orient_matrix_UB_33      -0.0364265000
loop_
_diffrn_standard_refln_index_h
_diffrn_standard_refln_index_k
_diffrn_standard_refln_index_l
? ? ?

#=======================================================================

# 8. REFINEMENT DATA

_refine_special_details          
; ?
;

_reflns_number_total             91
_reflns_number_gt                91
_reflns_threshold_expression     I>2\s(I)
_reflns_odcompleteness_completeness 100.00
_reflns_odcompleteness_theta     36.23
_reflns_odcompleteness_iscentric 1

_refine_ls_structure_factor_coef Fsqd
_refine_ls_R_factor_gt           0.0508
_refine_ls_wR_factor_gt          0.1241
_refine_ls_R_factor_all          0.0508
_refine_ls_wR_factor_ref         0.1241
_refine_ls_goodness_of_fit_ref   2.37
_refine_ls_goodness_of_fit_gt    2.37
_refine_ls_restrained_S_gt       ?
_refine_ls_restrained_S_all      ?
_refine_ls_number_reflns         91
_refine_ls_number_parameters     8
_refine_ls_number_restraints     1
_refine_ls_number_constraints    2
_refine_ls_weighting_scheme      sigma
_refine_ls_weighting_details     w=1/(\s^2^(I)+0.0016I^2^)
_refine_ls_hydrogen_treatment    constr
_refine_ls_shift/su_max          0.0487
_refine_ls_shift/su_mean         0.0075
_refine_diff_density_max         0.64
_refine_diff_density_min         -1.27
_refine_ls_extinction_method     none
_refine_ls_extinction_coef       ?
_refine_ls_extinction_expression ?
_refine_ls_abs_structure_details ?
_refine_ls_abs_structure_Flack   ?
_refine_ls_abs_structure_Rogers  ?

loop_
_atom_type_symbol
_atom_type_scat_dispersion_real
_atom_type_scat_dispersion_imag
_atom_type_scat_source
C 0.0033 0.0016 'International Tables Vol C tables 4.2.6.8 and 6.1.1.1'
H 0.0000 0.0000 'International Tables Vol C tables 4.2.6.8 and 6.1.1.1'
Br -0.2901 2.4595 'International Tables Vol C tables 4.2.6.8 and 6.1.1.1'
N 0.0061 0.0033 'International Tables Vol C tables 4.2.6.8 and 6.1.1.1'
Pb -3.3944 10.1111 'International Tables Vol C tables 4.2.6.8 and 6.1.1.1'
Sn -0.6537 1.4246 'International Tables Vol C tables 4.2.6.8 and 6.1.1.1'

_computing_data_collection       
'CrysAlisPro system (CCD 43.124a 64-bit (release 23-05-2024))'
_computing_cell_refinement       'CrysAlisPro 1.171.43.70a (Rigaku OD, 2023)'
_computing_data_reduction        'CrysAlisPro 1.171.43.70a (Rigaku OD, 2023)'
_computing_structure_solution    ?
_computing_structure_refinement  ?
_computing_molecular_graphics    ?
_computing_publication_material  ?

loop_
_restr_distance_atom_site_label_1
_restr_distance_site_symmetry_1
_restr_distance_atom_site_label_2
_restr_distance_site_symmetry_2
_restr_distance_target
_restr_distance_target_weight_param
C . N . 1.45 0.001

loop_
_restr_angle_atom_site_label_1
_restr_angle_site_symmetry_1
_restr_angle_atom_site_label_2
_restr_angle_site_symmetry_2
_restr_angle_atom_site_label_3
_restr_angle_site_symmetry_3
_restr_angle_target
_restr_angle_target_weight_param
? ? ? ? ? ? ? ?

loop_
_restr_torsion_atom_site_label_1
_restr_torsion_site_symmetry_1
_restr_torsion_atom_site_label_2
_restr_torsion_site_symmetry_2
_restr_torsion_atom_site_label_3
_restr_torsion_site_symmetry_3
_restr_torsion_atom_site_label_4
_restr_torsion_site_symmetry_4
_restr_torsion_angle_target
_restr_torsion_weight_param
? ? ? ? ? ? ? ? ? ?

loop_
_restr_equal_distance_atom_site_label_1
_restr_equal_distance_site_symmetry_1
_restr_equal_distance_atom_site_label_2
_restr_equal_distance_site_symmetry_2
_restr_equal_distance_class_class_id
_restr_equal_distance_class_target_weight_param
? ? ? ? ? ?

loop_
_restr_equal_angle_atom_site_label_1
_restr_equal_angle_site_symmetry_1
_restr_equal_angle_atom_site_label_2
_restr_equal_angle_site_symmetry_2
_restr_equal_angle_atom_site_label_3
_restr_equal_angle_site_symmetry_3
_restr_equal_angle_class_class_id
_restr_equal_angle_class_target_weight_param
? ? ? ? ? ? ? ?

loop_
_restr_equal_torsion_atom_site_label_1
_restr_equal_torsion_site_symmetry_1
_restr_equal_torsion_atom_site_label_2
_restr_equal_torsion_site_symmetry_2
_restr_equal_torsion_atom_site_label_3
_restr_equal_torsion_site_symmetry_3
_restr_equal_torsion_atom_site_label_4
_restr_equal_torsion_site_symmetry_4
_restr_equal_torsion_class_class_id
_restr_equal_torsion_class_target_weight_param
? ? ? ? ? ? ? ? ? ?


#=======================================================================

# 9. ATOMIC COORDINATES AND DISPLACEMENT PARAMETERS

loop_
_atom_site_label
_atom_site_type_symbol
_atom_site_fract_x
_atom_site_fract_y
_atom_site_fract_z
_atom_site_adp_type
_atom_site_U_iso_or_equiv
_atom_site_site_symmetry_multiplicity
_atom_site_occupancy
_atom_site_calc_flag
_atom_site_refinement_flags
_atom_site_disorder_assembly
_atom_site_disorder_group
Pb Pb 0.5 0.5 0.5 Uani 0.0575(5) 1 0.2369 d . . .
Sn Sn 0.5 0.5 0.5 Uani 0.0575(5) 1 0.7164 d . . .
Br Br 0 0.5 0.5 Uani 0.1236(13) 3 1 d . . .
C C 0 0 0 Uani 0.16(2) 1 0.9072 d . . .
N N 0.2417(4) 0 0 Uani 0.26(10) 6 0.2992 d . . .

loop_
_atom_site_aniso_label
_atom_site_aniso_type_symbol
_atom_site_aniso_U_11
_atom_site_aniso_U_22
_atom_site_aniso_U_33
_atom_site_aniso_U_12
_atom_site_aniso_U_13
_atom_site_aniso_U_23
Pb Pb 0.0575(8) 0.0575(8) 0.0575(8) 0 0 0
Sn Sn 0.0575(8) 0.0575(8) 0.0575(8) 0 0 0
Br Br 0.108(3) 0.132(2) 0.132(2) 0 0 0
C C 0.16(4) 0.16(4) 0.16(4) 0 0 0
N N 0.2(2) 0.28(16) 0.28(16) 0 0 0

loop_
_jana_atom_site_ADP_C_label
_jana_atom_site_ADP_C_type_symbol
_jana_atom_site_ADP_C_111
_jana_atom_site_ADP_C_112
_jana_atom_site_ADP_C_113
_jana_atom_site_ADP_C_122
_jana_atom_site_ADP_C_123
_jana_atom_site_ADP_C_133
_jana_atom_site_ADP_C_222
_jana_atom_site_ADP_C_223
_jana_atom_site_ADP_C_233
_jana_atom_site_ADP_C_333
? ? ? ? ? ? ? ? ? ? ? ?

loop_
_jana_atom_site_ADP_D_label
_jana_atom_site_ADP_D_type_symbol
_jana_atom_site_ADP_D_1111
_jana_atom_site_ADP_D_1112
_jana_atom_site_ADP_D_1113
_jana_atom_site_ADP_D_1122
_jana_atom_site_ADP_D_1123
_jana_atom_site_ADP_D_1133
_jana_atom_site_ADP_D_1222
_jana_atom_site_ADP_D_1223
_jana_atom_site_ADP_D_1233
_jana_atom_site_ADP_D_1333
_jana_atom_site_ADP_D_2222
_jana_atom_site_ADP_D_2223
_jana_atom_site_ADP_D_2233
_jana_atom_site_ADP_D_2333
_jana_atom_site_ADP_D_3333
? ? ? ? ? ? ? ? ? ? ? ? ? ? ? ? ?

loop_
_jana_atom_site_ADP_E_label
_jana_atom_site_ADP_E_type_symbol
_jana_atom_site_ADP_E_11111
_jana_atom_site_ADP_E_11112
_jana_atom_site_ADP_E_11113
_jana_atom_site_ADP_E_11122
_jana_atom_site_ADP_E_11123
_jana_atom_site_ADP_E_11133
_jana_atom_site_ADP_E_11222
_jana_atom_site_ADP_E_11223
_jana_atom_site_ADP_E_11233
_jana_atom_site_ADP_E_11333
_jana_atom_site_ADP_E_12222
_jana_atom_site_ADP_E_12223
_jana_atom_site_ADP_E_12233
_jana_atom_site_ADP_E_12333
_jana_atom_site_ADP_E_13333
_jana_atom_site_ADP_E_22222
_jana_atom_site_ADP_E_22223
_jana_atom_site_ADP_E_22233
_jana_atom_site_ADP_E_22333
_jana_atom_site_ADP_E_23333
_jana_atom_site_ADP_E_33333
? ? ? ? ? ? ? ? ? ? ? ? ? ? ? ? ? ? ? ? ? ? ?

loop_
_jana_atom_site_ADP_F_label
_jana_atom_site_ADP_F_type_symbol
_jana_atom_site_ADP_F_111111
_jana_atom_site_ADP_F_111112
_jana_atom_site_ADP_F_111113
_jana_atom_site_ADP_F_111122
_jana_atom_site_ADP_F_111123
_jana_atom_site_ADP_F_111133
_jana_atom_site_ADP_F_111222
_jana_atom_site_ADP_F_111223
_jana_atom_site_ADP_F_111233
_jana_atom_site_ADP_F_111333
_jana_atom_site_ADP_F_112222
_jana_atom_site_ADP_F_112223
_jana_atom_site_ADP_F_112233
_jana_atom_site_ADP_F_112333
_jana_atom_site_ADP_F_113333
_jana_atom_site_ADP_F_122222
_jana_atom_site_ADP_F_122223
_jana_atom_site_ADP_F_122233
_jana_atom_site_ADP_F_122333
_jana_atom_site_ADP_F_123333
_jana_atom_site_ADP_F_133333
_jana_atom_site_ADP_F_222222
_jana_atom_site_ADP_F_222223
_jana_atom_site_ADP_F_222233
_jana_atom_site_ADP_F_222333
_jana_atom_site_ADP_F_223333
_jana_atom_site_ADP_F_233333
_jana_atom_site_ADP_F_333333
? ? ? ? ? ? ? ? ? ? ? ? ? ? ? ? ? ? ? ? ? ? ? ? ? ? ? ? ? ?


#=======================================================================

# 10. MOLECULAR GEOMETRY


loop_
_geom_bond_atom_site_label_1
_geom_bond_atom_site_label_2
_geom_bond_site_symmetry_1
_geom_bond_site_symmetry_2
_geom_bond_distance
_geom_bond_publ_flag
Pb Sn . . 0 ?
Pb Br . . 2.9985(8) ?
Pb Br . 1_655 2.9985(8) ?
Pb Br . 5_555 2.9985(8) ?
Pb Br . 5_565 2.9985(8) ?
Pb Br . 9_555 2.9985(8) ?
Pb Br . 9_556 2.9985(8) ?
Sn Br . . 2.9985(8) ?
Sn Br . 1_655 2.9985(8) ?
Sn Br . 5_555 2.9985(8) ?
Sn Br . 5_565 2.9985(8) ?
Sn Br . 9_555 2.9985(8) ?
Sn Br . 9_556 2.9985(8) ?
Br N . 5_555 3.3749(13) ?
Br N . 5_556 3.3749(13) ?
Br N . 6_565 3.3749(13) ?
Br N . 6_566 3.3749(13) ?
Br N . 9_555 3.3749(13) ?
Br N . 9_565 3.3749(13) ?
Br N . 10_556 3.3749(13) ?
Br N . 10_566 3.3749(13) ?
C N . . 1.450(2) ?
C N . 2_555 1.450(2) ?
C N . 5_555 1.450(2) ?
C N . 6_555 1.450(2) ?
C N . 9_555 1.450(2) ?
C N . 10_555 1.450(2) ?
N N . 2_555 2.899(3) ?
N N . 2_655 3.098(3) ?
N N . 5_555 2.050(2) ?
N N . 6_555 2.050(2) ?
N N . 9_555 2.050(2) ?
N N . 10_555 2.050(2) ?

loop_
_geom_angle_atom_site_label_1
_geom_angle_atom_site_label_2
_geom_angle_atom_site_label_3
_geom_angle_site_symmetry_1
_geom_angle_site_symmetry_2
_geom_angle_site_symmetry_3
_geom_angle
_geom_angle_publ_flag
Sn Pb Br . . . 0 ?
Sn Pb Br . . 1_655 0 ?
Sn Pb Br . . 5_555 0 ?
Sn Pb Br . . 5_565 0 ?
Sn Pb Br . . 9_555 0 ?
Sn Pb Br . . 9_556 0 ?
Br Pb Br . . 1_655 180 ?
Br Pb Br . . 5_555 90 ?
Br Pb Br . . 5_565 90 ?
Br Pb Br . . 9_555 90 ?
Br Pb Br . . 9_556 90 ?
Br Pb Br 1_655 . 5_555 90 ?
Br Pb Br 1_655 . 5_565 90 ?
Br Pb Br 1_655 . 9_555 90 ?
Br Pb Br 1_655 . 9_556 90 ?
Br Pb Br 5_555 . 5_565 180 ?
Br Pb Br 5_555 . 9_555 90 ?
Br Pb Br 5_555 . 9_556 90 ?
Br Pb Br 5_565 . 9_555 90 ?
Br Pb Br 5_565 . 9_556 90 ?
Br Pb Br 9_555 . 9_556 180 ?
Pb Sn Br . . . 0 ?
Pb Sn Br . . 1_655 0 ?
Pb Sn Br . . 5_555 0 ?
Pb Sn Br . . 5_565 0 ?
Pb Sn Br . . 9_555 0 ?
Pb Sn Br . . 9_556 0 ?
Br Sn Br . . 1_655 180 ?
Br Sn Br . . 5_555 90 ?
Br Sn Br . . 5_565 90 ?
Br Sn Br . . 9_555 90 ?
Br Sn Br . . 9_556 90 ?
Br Sn Br 1_655 . 5_555 90 ?
Br Sn Br 1_655 . 5_565 90 ?
Br Sn Br 1_655 . 9_555 90 ?
Br Sn Br 1_655 . 9_556 90 ?
Br Sn Br 5_555 . 5_565 180 ?
Br Sn Br 5_555 . 9_555 90 ?
Br Sn Br 5_555 . 9_556 90 ?
Br Sn Br 5_565 . 9_555 90 ?
Br Sn Br 5_565 . 9_556 90 ?
Br Sn Br 9_555 . 9_556 180 ?
Pb Br Pb 1_455 . . 180 ?
Pb Br Sn 1_455 . 1_455 0 ?
Pb Br Sn 1_455 . . 180 ?
Pb Br N 1_455 . 5_555 90 ?
Pb Br N 1_455 . 5_556 90 ?
Pb Br N 1_455 . 6_565 90 ?
Pb Br N 1_455 . 6_566 90 ?
Pb Br N 1_455 . 9_555 90 ?
Pb Br N 1_455 . 9_565 90 ?
Pb Br N 1_455 . 10_556 90 ?
Pb Br N 1_455 . 10_566 90 ?
Pb Br Sn . . 1_455 180 ?
Pb Br Sn . . . 0 ?
Pb Br N . . 5_555 90 ?
Pb Br N . . 5_556 90 ?
Pb Br N . . 6_565 90 ?
Pb Br N . . 6_566 90 ?
Pb Br N . . 9_555 90 ?
Pb Br N . . 9_565 90 ?
Pb Br N . . 10_556 90 ?
Pb Br N . . 10_566 90 ?
Sn Br Sn 1_455 . . 180 ?
Sn Br N 1_455 . 5_555 90 ?
Sn Br N 1_455 . 5_556 90 ?
Sn Br N 1_455 . 6_565 90 ?
Sn Br N 1_455 . 6_566 90 ?
Sn Br N 1_455 . 9_555 90 ?
Sn Br N 1_455 . 9_565 90 ?
Sn Br N 1_455 . 10_556 90 ?
Sn Br N 1_455 . 10_566 90 ?
Sn Br N . . 5_555 90 ?
Sn Br N . . 5_556 90 ?
Sn Br N . . 6_565 90 ?
Sn Br N . . 6_566 90 ?
Sn Br N . . 9_555 90 ?
Sn Br N . . 9_565 90 ?
Sn Br N . . 10_556 90 ?
Sn Br N . . 10_566 90 ?
N Br N 5_555 . 5_556 125.37(5) ?
N Br N 5_555 . 6_565 54.63(5) ?
N Br N 5_555 . 6_566 180 ?
N Br N 5_555 . 9_555 35.37(5) ?
N Br N 5_555 . 9_565 90.00(5) ?
N Br N 5_555 . 10_556 90.00(5) ?
N Br N 5_555 . 10_566 144.63(5) ?
N Br N 5_556 . 6_565 180 ?
N Br N 5_556 . 6_566 54.63(5) ?
N Br N 5_556 . 9_555 90.00(5) ?
N Br N 5_556 . 9_565 144.63(5) ?
N Br N 5_556 . 10_556 35.37(5) ?
N Br N 5_556 . 10_566 90.00(5) ?
N Br N 6_565 . 6_566 125.37(5) ?
N Br N 6_565 . 9_555 90.00(5) ?
N Br N 6_565 . 9_565 35.37(5) ?
N Br N 6_565 . 10_556 144.63(5) ?
N Br N 6_565 . 10_566 90.00(5) ?
N Br N 6_566 . 9_555 144.63(5) ?
N Br N 6_566 . 9_565 90.00(5) ?
N Br N 6_566 . 10_556 90.00(5) ?
N Br N 6_566 . 10_566 35.37(5) ?
N Br N 9_555 . 9_565 125.37(5) ?
N Br N 9_555 . 10_556 54.63(5) ?
N Br N 9_555 . 10_566 180 ?
N Br N 9_565 . 10_556 180 ?
N Br N 9_565 . 10_566 54.63(5) ?
N Br N 10_556 . 10_566 125.37(5) ?
N C N . . 2_555 180 ?
N C N . . 5_555 90 ?
N C N . . 6_555 90 ?
N C N . . 9_555 90 ?
N C N . . 10_555 90 ?
N C N 2_555 . 5_555 90 ?
N C N 2_555 . 6_555 90 ?
N C N 2_555 . 9_555 90 ?
N C N 2_555 . 10_555 90 ?
N C N 5_555 . 6_555 180 ?
N C N 5_555 . 9_555 90 ?
N C N 5_555 . 10_555 90 ?
N C N 6_555 . 9_555 90 ?
N C N 6_555 . 10_555 90 ?
N C N 9_555 . 10_555 180 ?
Br N Br 5_554 . 5_555 125.37(7) ?
Br N Br 5_554 . 9_545 77.84(3) ?
Br N Br 5_554 . 9_555 77.84(3) ?
Br N C 5_554 . . 117.32(4) ?
Br N N 5_554 . 2_555 117.32(4) ?
Br N N 5_554 . 2_655 62.68(4) ?
Br N N 5_554 . 5_555 108.935(18) ?
Br N N 5_554 . 6_555 108.935(18) ?
Br N N 5_554 . 9_555 162.32(10) ?
Br N N 5_554 . 10_555 72.32(5) ?
Br N Br 5_555 . 9_545 77.84(3) ?
Br N Br 5_555 . 9_555 77.84(3) ?
Br N C 5_555 . . 117.32(4) ?
Br N N 5_555 . 2_555 117.32(4) ?
Br N N 5_555 . 2_655 62.68(4) ?
Br N N 5_555 . 5_555 108.935(18) ?
Br N N 5_555 . 6_555 108.935(18) ?
Br N N 5_555 . 9_555 72.32(5) ?
Br N N 5_555 . 10_555 162.32(10) ?
Br N Br 9_545 . 9_555 125.37(7) ?
Br N C 9_545 . . 117.32(4) ?
Br N N 9_545 . 2_555 117.32(4) ?
Br N N 9_545 . 2_655 62.68(4) ?
Br N N 9_545 . 5_555 162.32(10) ?
Br N N 9_545 . 6_555 72.32(5) ?
Br N N 9_545 . 9_555 108.935(18) ?
Br N N 9_545 . 10_555 108.935(18) ?
Br N C 9_555 . . 117.32(4) ?
Br N N 9_555 . 2_555 117.32(4) ?
Br N N 9_555 . 2_655 62.68(4) ?
Br N N 9_555 . 5_555 72.32(5) ?
Br N N 9_555 . 6_555 162.32(10) ?
Br N N 9_555 . 9_555 108.935(18) ?
Br N N 9_555 . 10_555 108.935(18) ?
C N N . . 2_555 0 ?
C N N . . 2_655 180 ?
C N N . . 5_555 45.00(7) ?
C N N . . 6_555 45.00(7) ?
C N N . . 9_555 45.00(7) ?
C N N . . 10_555 45.00(7) ?
N N N 2_555 . 2_655 180 ?
N N N 2_555 . 5_555 45.00(7) ?
N N N 2_555 . 6_555 45.00(7) ?
N N N 2_555 . 9_555 45.00(7) ?
N N N 2_555 . 10_555 45.00(7) ?
N N N 2_655 . 5_555 135.00(7) ?
N N N 2_655 . 6_555 135.00(7) ?
N N N 2_655 . 9_555 135.00(7) ?
N N N 2_655 . 10_555 135.00(7) ?
N N N 5_555 . 6_555 90.00(12) ?
N N N 5_555 . 9_555 60.00(7) ?
N N N 5_555 . 10_555 60.00(7) ?
N N N 6_555 . 9_555 60.00(7) ?
N N N 6_555 . 10_555 60.00(7) ?
N N N 9_555 . 10_555 90.00(12) ?

loop_
_geom_torsion_atom_site_label_1
_geom_torsion_atom_site_label_2
_geom_torsion_atom_site_label_3
_geom_torsion_atom_site_label_4
_geom_torsion_site_symmetry_1
_geom_torsion_site_symmetry_2
_geom_torsion_site_symmetry_3
_geom_torsion_site_symmetry_4
_geom_torsion
_geom_torsion_publ_flag
? ? ? ? ? ? ? ? ? ?

loop_
_geom_hbond_atom_site_label_D
_geom_hbond_atom_site_label_H
_geom_hbond_atom_site_label_A
_geom_hbond_site_symmetry_D
_geom_hbond_site_symmetry_H
_geom_hbond_site_symmetry_A
_geom_hbond_distance_DH
_geom_hbond_distance_HA
_geom_hbond_distance_DA
_geom_hbond_angle_DHA
_geom_hbond_publ_flag
? ? ? ? ? ? ? ? ? ? ?

loop_
_twin_refln_datum_id
_twin_refln_individual_id
_twin_refln_index_h
_twin_refln_index_k
_twin_refln_index_l
_twin_refln_F_squared_calc
_twin_refln_F_squared_meas
_twin_refln_F_squared_sigma
_twin_refln_include_status
? ? ? ? ? ? ? ? ?

_oxdiff_exptl_absorpt_empirical_full_min 0.461
_oxdiff_exptl_absorpt_empirical_full_max 8.930
_oxdiff_exptl_absorpt_empirical_details 
;
Empirical correction (ABSPACK) includes:
- Absorption correction using spherical harmonics
- Frame scaling
;
_space_group_IT_number           221
_space_group_crystal_system      cubic
_space_group_name_H-M_alt        'P 4/m -3 2/m'
####################################################################### 
# 
# This file contains crystal structure data downloaded from the 
# Cambridge Structural Database (CSD) hosted by the Cambridge 
# Crystallographic Data Centre (CCDC).
# 
# Full information about CCDC data access policies and citation 
# guidelines are available at http://www.ccdc.cam.ac.uk/access/V1 
# 
# Audit and citation data items may have been added by the CCDC. 
# Please retain this information to preserve the provenance of 
# this file and to allow appropriate attribution of the data. 
# 
#######################################################################

data_I_CCDC13
_database_code_depnum_ccdc_archive 'CCDC 2426357'
loop_
_audit_author_name
_audit_author_address
'Adam Balvanz'
;Northwestern University
United States of America
;
_audit_update_record             
;
2025-02-21 deposited with the CCDC.	2025-10-21 downloaded from the CCDC.
;
#=======================================================================

# 5. CHEMICAL DATA

_chemical_name_systematic        
; ?
;
_chemical_name_common            ?
_chemical_formula_moiety         ?
_chemical_formula_structural     ?
_chemical_formula_analytical     ?
_chemical_formula_iupac          ?
_chemical_formula_sum            'C1.341 H6.684 Br3 N2 Pb0.22 Sn0.611'
_chemical_formula_weight         408.7
_chemical_melting_point          ?
_chemical_compound_source        ?
_chemical_absolute_configuration .
_chemical_oxdiff_formula         'Sn0.7 Pb0.3 Br3'

#=======================================================================

# 6. CRYSTAL DATA

_symmetry_cell_setting           cubic
_symmetry_space_group_name_H-M   'P m -3 m'
_symmetry_space_group_name_Hall  '-P 4;2;3'
_symmetry_Int_Tables_number      221

loop_
_space_group_symop_id
_space_group_symop_operation_xyz
1 x,y,z
2 -x,-y,z
3 -x,y,-z
4 x,-y,-z
5 z,x,y
6 z,-x,-y
7 -z,-x,y
8 -z,x,-y
9 y,z,x
10 -y,z,-x
11 y,-z,-x
12 -y,-z,x
13 y,x,-z
14 -y,-x,-z
15 y,-x,z
16 -y,x,z
17 x,z,-y
18 -x,z,y
19 -x,-z,-y
20 x,-z,y
21 z,y,-x
22 z,-y,x
23 -z,y,x
24 -z,-y,-x
25 -x,-y,-z
26 x,y,-z
27 x,-y,z
28 -x,y,z
29 -z,-x,-y
30 -z,x,y
31 z,x,-y
32 z,-x,y
33 -y,-z,-x
34 y,-z,x
35 -y,z,x
36 y,z,-x
37 -y,-x,z
38 y,x,z
39 -y,x,-z
40 y,-x,-z
41 -x,-z,y
42 x,-z,-y
43 x,z,y
44 -x,z,-y
45 -z,-y,x
46 -z,y,-x
47 z,-y,-x
48 z,y,x

_cell_length_a                   6.0644(7)
_cell_length_b                   6.0644(7)
_cell_length_c                   6.0644(7)
_cell_angle_alpha                90
_cell_angle_beta                 90
_cell_angle_gamma                90
_cell_volume                     223.03(4)

loop_
_twin_individual_id
_twin_individual_mass_fraction_refined
_twin_individual_twin_matrix_11
_twin_individual_twin_matrix_12
_twin_individual_twin_matrix_13
_twin_individual_twin_matrix_21
_twin_individual_twin_matrix_22
_twin_individual_twin_matrix_23
_twin_individual_twin_matrix_31
_twin_individual_twin_matrix_32
_twin_individual_twin_matrix_33
? ? ? ? ? ? ? ? ? ? ?

_cell_formula_units_Z            1

_cell_measurement_reflns_used    192
_cell_measurement_theta_min      3.33
_cell_measurement_theta_max      22.85
_cell_measurement_temperature    296.47(10)

_exptl_crystal_density_diffrn    3.0428
_exptl_crystal_density_meas      ?
_exptl_crystal_density_method    ?
_exptl_crystal_F_000             167

_exptl_absorpt_coefficient_mu    19.284
_exptl_crystal_description       sphere
_exptl_crystal_size_max          0.067
_exptl_crystal_size_mid          0.054
_exptl_crystal_size_min          0.042
_exptl_crystal_size_rad          ?
_exptl_crystal_colour            Orange
_exptl_absorpt_correction_type   empirical
_exptl_absorpt_process_details   
;


Empirical absorption correction using spherical harmonics,
implemented in SCALE3 ABSPACK scaling algorithm.
;
_exptl_absorpt_correction_T_min  0.383
_exptl_absorpt_correction_T_max  0.491
loop_
_exptl_crystal_face_index_h
_exptl_crystal_face_index_k
_exptl_crystal_face_index_l
_exptl_crystal_face_perp_dist
? ? ? ?

#=======================================================================

# 7. EXPERIMENTAL DATA

_exptl_special_details           ?

_diffrn_ambient_temperature      296.47
_diffrn_ambient_environment      air
_diffrn_source                   'micro-focus sealed X-ray tube'
_diffrn_source_power             ?
_diffrn_source_voltage           ?
_diffrn_source_current           ?
_diffrn_source_type              'PhotonJet (Mo) X-ray Source'
_diffrn_radiation_type           'Mo K\a'
_diffrn_radiation_source         'X-ray tube'
_diffrn_radiation_wavelength     0.71073
_diffrn_radiation_monochromator  mirror
_diffrn_radiation_probe          X-ray
_diffrn_measurement_device       'four-circle diffractometer'
_diffrn_measurement_device_type  
'XtaLAB Synergy, Single source at offset/far, HyPix'
_diffrn_detector                 'Hybrid Pixel Array Detector'
_diffrn_detector_area_resol_mean 10.0000
_diffrn_detector_type            HyPix
_diffrn_measurement_method       '\w scans'
_diffrn_measurement_specimen_support ?
_diffrn_measurement_details      
;
List of Runs (angles in degrees, time in seconds):

  # Type    Start    End  Width  t~exp~   \w     \q     \k     \f   Frames
#--------------------------------------------------------------------------
  1  \w     13.00  72.00   0.50   25.00    --   24.67-126.00 -75.00  118
  2  \w    -45.00 -20.00   0.50   25.00    --  -25.30  69.00  24.00   50
;

_diffrn_reflns_number            781
_diffrn_reflns_theta_min         3.36
_diffrn_reflns_theta_max         37.92
_diffrn_reflns_theta_full        37.52
_diffrn_measured_fraction_theta_max 0.95
_diffrn_measured_fraction_theta_full 0.98
_diffrn_reflns_av_R_equivalents  0.0303
_diffrn_reflns_av_unetI/netI     0.0332
_diffrn_reflns_limit_h_min       -6
_diffrn_reflns_limit_h_max       10
_diffrn_reflns_limit_k_min       -9
_diffrn_reflns_limit_k_max       5
_diffrn_reflns_limit_l_min       -7
_diffrn_reflns_limit_l_max       9
_diffrn_reflns_reduction_process ?
_diffrn_reflns_av_sigmaI/netI    0.0554

_diffrn_standards_number         ?
_diffrn_standards_interval_count ?
_diffrn_standards_interval_time  ?
_diffrn_standards_decay_%        ?
_diffrn_orient_matrix_type       
'CrysAlisPro convention (1999,Acta A55,543-557)'
_diffrn_orient_matrix_UB_11      -0.0959671000
_diffrn_orient_matrix_UB_12      -0.0677430000
_diffrn_orient_matrix_UB_13      0.0014642000
_diffrn_orient_matrix_UB_21      -0.0255786000
_diffrn_orient_matrix_UB_22      0.0338971000
_diffrn_orient_matrix_UB_23      -0.1083107000
_diffrn_orient_matrix_UB_31      0.0625451000
_diffrn_orient_matrix_UB_32      -0.0893960000
_diffrn_orient_matrix_UB_33      -0.0424470000
loop_
_diffrn_standard_refln_index_h
_diffrn_standard_refln_index_k
_diffrn_standard_refln_index_l
? ? ?

#=======================================================================

# 8. REFINEMENT DATA

_refine_special_details          
; ?
;

_reflns_number_total             51
_reflns_number_gt                50
_reflns_threshold_expression     I>2\s(I)
_reflns_odcompleteness_completeness 100.00
_reflns_odcompleteness_theta     36.23
_reflns_odcompleteness_iscentric 1

_refine_ls_structure_factor_coef Fsqd
_refine_ls_R_factor_gt           0.0679
_refine_ls_wR_factor_gt          0.1628
_refine_ls_R_factor_all          0.0685
_refine_ls_wR_factor_ref         0.1629
_refine_ls_goodness_of_fit_ref   3.12
_refine_ls_goodness_of_fit_gt    3.15
_refine_ls_restrained_S_gt       ?
_refine_ls_restrained_S_all      ?
_refine_ls_number_reflns         51
_refine_ls_number_parameters     8
_refine_ls_number_restraints     1
_refine_ls_number_constraints    2
_refine_ls_weighting_scheme      sigma
_refine_ls_weighting_details     w=1/(\s^2^(I)+0.0016I^2^)
_refine_ls_hydrogen_treatment    constr
_refine_ls_shift/su_max          0.0499
_refine_ls_shift/su_mean         0.0073
_refine_diff_density_max         0.90
_refine_diff_density_min         -0.28
_refine_ls_extinction_method     none
_refine_ls_extinction_coef       ?
_refine_ls_extinction_expression ?
_refine_ls_abs_structure_details ?
_refine_ls_abs_structure_Flack   ?
_refine_ls_abs_structure_Rogers  ?

loop_
_atom_type_symbol
_atom_type_scat_dispersion_real
_atom_type_scat_dispersion_imag
_atom_type_scat_source
C 0.0033 0.0016 'International Tables Vol C tables 4.2.6.8 and 6.1.1.1'
H 0.0000 0.0000 'International Tables Vol C tables 4.2.6.8 and 6.1.1.1'
Br -0.2901 2.4595 'International Tables Vol C tables 4.2.6.8 and 6.1.1.1'
N 0.0061 0.0033 'International Tables Vol C tables 4.2.6.8 and 6.1.1.1'
Pb -3.3944 10.1111 'International Tables Vol C tables 4.2.6.8 and 6.1.1.1'
Sn -0.6537 1.4246 'International Tables Vol C tables 4.2.6.8 and 6.1.1.1'

_computing_data_collection       
'CrysAlisPro system (CCD 43.124a 64-bit (release 23-05-2024))'
_computing_cell_refinement       'CrysAlisPro 1.171.43.70a (Rigaku OD, 2023)'
_computing_data_reduction        'CrysAlisPro 1.171.43.70a (Rigaku OD, 2023)'
_computing_structure_solution    ?
_computing_structure_refinement  ?
_computing_molecular_graphics    ?
_computing_publication_material  ?

loop_
_restr_distance_atom_site_label_1
_restr_distance_site_symmetry_1
_restr_distance_atom_site_label_2
_restr_distance_site_symmetry_2
_restr_distance_target
_restr_distance_target_weight_param
C . N . 1.45 0.001

loop_
_restr_angle_atom_site_label_1
_restr_angle_site_symmetry_1
_restr_angle_atom_site_label_2
_restr_angle_site_symmetry_2
_restr_angle_atom_site_label_3
_restr_angle_site_symmetry_3
_restr_angle_target
_restr_angle_target_weight_param
? ? ? ? ? ? ? ?

loop_
_restr_torsion_atom_site_label_1
_restr_torsion_site_symmetry_1
_restr_torsion_atom_site_label_2
_restr_torsion_site_symmetry_2
_restr_torsion_atom_site_label_3
_restr_torsion_site_symmetry_3
_restr_torsion_atom_site_label_4
_restr_torsion_site_symmetry_4
_restr_torsion_angle_target
_restr_torsion_weight_param
? ? ? ? ? ? ? ? ? ?

loop_
_restr_equal_distance_atom_site_label_1
_restr_equal_distance_site_symmetry_1
_restr_equal_distance_atom_site_label_2
_restr_equal_distance_site_symmetry_2
_restr_equal_distance_class_class_id
_restr_equal_distance_class_target_weight_param
? ? ? ? ? ?

loop_
_restr_equal_angle_atom_site_label_1
_restr_equal_angle_site_symmetry_1
_restr_equal_angle_atom_site_label_2
_restr_equal_angle_site_symmetry_2
_restr_equal_angle_atom_site_label_3
_restr_equal_angle_site_symmetry_3
_restr_equal_angle_class_class_id
_restr_equal_angle_class_target_weight_param
? ? ? ? ? ? ? ?

loop_
_restr_equal_torsion_atom_site_label_1
_restr_equal_torsion_site_symmetry_1
_restr_equal_torsion_atom_site_label_2
_restr_equal_torsion_site_symmetry_2
_restr_equal_torsion_atom_site_label_3
_restr_equal_torsion_site_symmetry_3
_restr_equal_torsion_atom_site_label_4
_restr_equal_torsion_site_symmetry_4
_restr_equal_torsion_class_class_id
_restr_equal_torsion_class_target_weight_param
? ? ? ? ? ? ? ? ? ?


#=======================================================================

# 9. ATOMIC COORDINATES AND DISPLACEMENT PARAMETERS

loop_
_atom_site_label
_atom_site_type_symbol
_atom_site_fract_x
_atom_site_fract_y
_atom_site_fract_z
_atom_site_adp_type
_atom_site_U_iso_or_equiv
_atom_site_site_symmetry_multiplicity
_atom_site_occupancy
_atom_site_calc_flag
_atom_site_refinement_flags
_atom_site_disorder_assembly
_atom_site_disorder_group
Pb Pb 0.5 0.5 0.5 Uani 0.1166(14) 1 0.2202 d . . .
Sn Sn 0.5 0.5 0.5 Uani 0.1166(14) 1 0.6114 d . . .
Br Br 0 0.5 0.5 Uani 0.191(3) 3 1 d . . .
C C 0 0 0 Uani 0.34(17) 1 0.6667 d . . .
N N 0.2391(5) 0 0 Uani 0.5(10) 6 0.22 d . . .

loop_
_atom_site_aniso_label
_atom_site_aniso_type_symbol
_atom_site_aniso_U_11
_atom_site_aniso_U_22
_atom_site_aniso_U_33
_atom_site_aniso_U_12
_atom_site_aniso_U_13
_atom_site_aniso_U_23
Pb Pb 0.117(2) 0.117(2) 0.117(2) 0 0 0
Sn Sn 0.117(2) 0.117(2) 0.117(2) 0 0 0
Br Br 0.160(5) 0.206(5) 0.206(5) 0 0 0
C C 0.3(3) 0.3(3) 0.3(3) 0 0 0
N N 1(3) 0.3(3) 0.3(3) 0 0 0

loop_
_jana_atom_site_ADP_C_label
_jana_atom_site_ADP_C_type_symbol
_jana_atom_site_ADP_C_111
_jana_atom_site_ADP_C_112
_jana_atom_site_ADP_C_113
_jana_atom_site_ADP_C_122
_jana_atom_site_ADP_C_123
_jana_atom_site_ADP_C_133
_jana_atom_site_ADP_C_222
_jana_atom_site_ADP_C_223
_jana_atom_site_ADP_C_233
_jana_atom_site_ADP_C_333
? ? ? ? ? ? ? ? ? ? ? ?

loop_
_jana_atom_site_ADP_D_label
_jana_atom_site_ADP_D_type_symbol
_jana_atom_site_ADP_D_1111
_jana_atom_site_ADP_D_1112
_jana_atom_site_ADP_D_1113
_jana_atom_site_ADP_D_1122
_jana_atom_site_ADP_D_1123
_jana_atom_site_ADP_D_1133
_jana_atom_site_ADP_D_1222
_jana_atom_site_ADP_D_1223
_jana_atom_site_ADP_D_1233
_jana_atom_site_ADP_D_1333
_jana_atom_site_ADP_D_2222
_jana_atom_site_ADP_D_2223
_jana_atom_site_ADP_D_2233
_jana_atom_site_ADP_D_2333
_jana_atom_site_ADP_D_3333
? ? ? ? ? ? ? ? ? ? ? ? ? ? ? ? ?

loop_
_jana_atom_site_ADP_E_label
_jana_atom_site_ADP_E_type_symbol
_jana_atom_site_ADP_E_11111
_jana_atom_site_ADP_E_11112
_jana_atom_site_ADP_E_11113
_jana_atom_site_ADP_E_11122
_jana_atom_site_ADP_E_11123
_jana_atom_site_ADP_E_11133
_jana_atom_site_ADP_E_11222
_jana_atom_site_ADP_E_11223
_jana_atom_site_ADP_E_11233
_jana_atom_site_ADP_E_11333
_jana_atom_site_ADP_E_12222
_jana_atom_site_ADP_E_12223
_jana_atom_site_ADP_E_12233
_jana_atom_site_ADP_E_12333
_jana_atom_site_ADP_E_13333
_jana_atom_site_ADP_E_22222
_jana_atom_site_ADP_E_22223
_jana_atom_site_ADP_E_22233
_jana_atom_site_ADP_E_22333
_jana_atom_site_ADP_E_23333
_jana_atom_site_ADP_E_33333
? ? ? ? ? ? ? ? ? ? ? ? ? ? ? ? ? ? ? ? ? ? ?

loop_
_jana_atom_site_ADP_F_label
_jana_atom_site_ADP_F_type_symbol
_jana_atom_site_ADP_F_111111
_jana_atom_site_ADP_F_111112
_jana_atom_site_ADP_F_111113
_jana_atom_site_ADP_F_111122
_jana_atom_site_ADP_F_111123
_jana_atom_site_ADP_F_111133
_jana_atom_site_ADP_F_111222
_jana_atom_site_ADP_F_111223
_jana_atom_site_ADP_F_111233
_jana_atom_site_ADP_F_111333
_jana_atom_site_ADP_F_112222
_jana_atom_site_ADP_F_112223
_jana_atom_site_ADP_F_112233
_jana_atom_site_ADP_F_112333
_jana_atom_site_ADP_F_113333
_jana_atom_site_ADP_F_122222
_jana_atom_site_ADP_F_122223
_jana_atom_site_ADP_F_122233
_jana_atom_site_ADP_F_122333
_jana_atom_site_ADP_F_123333
_jana_atom_site_ADP_F_133333
_jana_atom_site_ADP_F_222222
_jana_atom_site_ADP_F_222223
_jana_atom_site_ADP_F_222233
_jana_atom_site_ADP_F_222333
_jana_atom_site_ADP_F_223333
_jana_atom_site_ADP_F_233333
_jana_atom_site_ADP_F_333333
? ? ? ? ? ? ? ? ? ? ? ? ? ? ? ? ? ? ? ? ? ? ? ? ? ? ? ? ? ?


#=======================================================================

# 10. MOLECULAR GEOMETRY


loop_
_geom_bond_atom_site_label_1
_geom_bond_atom_site_label_2
_geom_bond_site_symmetry_1
_geom_bond_site_symmetry_2
_geom_bond_distance
_geom_bond_publ_flag
Pb Sn . . 0 ?
Pb Br . . 3.0322(7) ?
Pb Br . 1_655 3.0322(7) ?
Pb Br . 5_555 3.0322(7) ?
Pb Br . 5_565 3.0322(7) ?
Pb Br . 9_555 3.0322(7) ?
Pb Br . 9_556 3.0322(7) ?
Sn Br . . 3.0322(7) ?
Sn Br . 1_655 3.0322(7) ?
Sn Br . 5_555 3.0322(7) ?
Sn Br . 5_565 3.0322(7) ?
Sn Br . 9_555 3.0322(7) ?
Sn Br . 9_556 3.0322(7) ?
Br N . 5_555 3.4202(16) ?
Br N . 5_556 3.4202(16) ?
Br N . 6_565 3.4202(16) ?
Br N . 6_566 3.4202(16) ?
Br N . 9_555 3.4202(16) ?
Br N . 9_565 3.4202(16) ?
Br N . 10_556 3.4202(16) ?
Br N . 10_566 3.4202(16) ?
C N . . 1.450(3) ?
C N . 2_555 1.450(3) ?
C N . 5_555 1.450(3) ?
C N . 6_555 1.450(3) ?
C N . 9_555 1.450(3) ?
C N . 10_555 1.450(3) ?
N N . 2_555 2.900(4) ?
N N . 2_655 3.165(4) ?
N N . 5_555 2.051(3) ?
N N . 6_555 2.051(3) ?
N N . 9_555 2.051(3) ?
N N . 10_555 2.051(3) ?

loop_
_geom_angle_atom_site_label_1
_geom_angle_atom_site_label_2
_geom_angle_atom_site_label_3
_geom_angle_site_symmetry_1
_geom_angle_site_symmetry_2
_geom_angle_site_symmetry_3
_geom_angle
_geom_angle_publ_flag
Sn Pb Br . . . 0 ?
Sn Pb Br . . 1_655 0 ?
Sn Pb Br . . 5_555 0 ?
Sn Pb Br . . 5_565 0 ?
Sn Pb Br . . 9_555 0 ?
Sn Pb Br . . 9_556 0 ?
Br Pb Br . . 1_655 180 ?
Br Pb Br . . 5_555 90 ?
Br Pb Br . . 5_565 90 ?
Br Pb Br . . 9_555 90 ?
Br Pb Br . . 9_556 90 ?
Br Pb Br 1_655 . 5_555 90 ?
Br Pb Br 1_655 . 5_565 90 ?
Br Pb Br 1_655 . 9_555 90 ?
Br Pb Br 1_655 . 9_556 90 ?
Br Pb Br 5_555 . 5_565 180 ?
Br Pb Br 5_555 . 9_555 90 ?
Br Pb Br 5_555 . 9_556 90 ?
Br Pb Br 5_565 . 9_555 90 ?
Br Pb Br 5_565 . 9_556 90 ?
Br Pb Br 9_555 . 9_556 180 ?
Pb Sn Br . . . 0 ?
Pb Sn Br . . 1_655 0 ?
Pb Sn Br . . 5_555 0 ?
Pb Sn Br . . 5_565 0 ?
Pb Sn Br . . 9_555 0 ?
Pb Sn Br . . 9_556 0 ?
Br Sn Br . . 1_655 180 ?
Br Sn Br . . 5_555 90 ?
Br Sn Br . . 5_565 90 ?
Br Sn Br . . 9_555 90 ?
Br Sn Br . . 9_556 90 ?
Br Sn Br 1_655 . 5_555 90 ?
Br Sn Br 1_655 . 5_565 90 ?
Br Sn Br 1_655 . 9_555 90 ?
Br Sn Br 1_655 . 9_556 90 ?
Br Sn Br 5_555 . 5_565 180 ?
Br Sn Br 5_555 . 9_555 90 ?
Br Sn Br 5_555 . 9_556 90 ?
Br Sn Br 5_565 . 9_555 90 ?
Br Sn Br 5_565 . 9_556 90 ?
Br Sn Br 9_555 . 9_556 180 ?
Pb Br Pb 1_455 . . 180 ?
Pb Br Sn 1_455 . 1_455 0 ?
Pb Br Sn 1_455 . . 180 ?
Pb Br N 1_455 . 5_555 90 ?
Pb Br N 1_455 . 5_556 90 ?
Pb Br N 1_455 . 6_565 90 ?
Pb Br N 1_455 . 6_566 90 ?
Pb Br N 1_455 . 9_555 90 ?
Pb Br N 1_455 . 9_565 90 ?
Pb Br N 1_455 . 10_556 90 ?
Pb Br N 1_455 . 10_566 90 ?
Pb Br Sn . . 1_455 180 ?
Pb Br Sn . . . 0 ?
Pb Br N . . 5_555 90 ?
Pb Br N . . 5_556 90 ?
Pb Br N . . 6_565 90 ?
Pb Br N . . 6_566 90 ?
Pb Br N . . 9_555 90 ?
Pb Br N . . 9_565 90 ?
Pb Br N . . 10_556 90 ?
Pb Br N . . 10_566 90 ?
Sn Br Sn 1_455 . . 180 ?
Sn Br N 1_455 . 5_555 90 ?
Sn Br N 1_455 . 5_556 90 ?
Sn Br N 1_455 . 6_565 90 ?
Sn Br N 1_455 . 6_566 90 ?
Sn Br N 1_455 . 9_555 90 ?
Sn Br N 1_455 . 9_565 90 ?
Sn Br N 1_455 . 10_556 90 ?
Sn Br N 1_455 . 10_566 90 ?
Sn Br N . . 5_555 90 ?
Sn Br N . . 5_556 90 ?
Sn Br N . . 6_565 90 ?
Sn Br N . . 6_566 90 ?
Sn Br N . . 9_555 90 ?
Sn Br N . . 9_565 90 ?
Sn Br N . . 10_556 90 ?
Sn Br N . . 10_566 90 ?
N Br N 5_555 . 5_556 124.89(7) ?
N Br N 5_555 . 6_565 55.11(7) ?
N Br N 5_555 . 6_566 180 ?
N Br N 5_555 . 9_555 34.89(7) ?
N Br N 5_555 . 9_565 90.00(7) ?
N Br N 5_555 . 10_556 90.00(7) ?
N Br N 5_555 . 10_566 145.11(7) ?
N Br N 5_556 . 6_565 180 ?
N Br N 5_556 . 6_566 55.11(7) ?
N Br N 5_556 . 9_555 90.00(7) ?
N Br N 5_556 . 9_565 145.11(7) ?
N Br N 5_556 . 10_556 34.89(7) ?
N Br N 5_556 . 10_566 90.00(7) ?
N Br N 6_565 . 6_566 124.89(7) ?
N Br N 6_565 . 9_555 90.00(7) ?
N Br N 6_565 . 9_565 34.89(7) ?
N Br N 6_565 . 10_556 145.11(7) ?
N Br N 6_565 . 10_566 90.00(7) ?
N Br N 6_566 . 9_555 145.11(7) ?
N Br N 6_566 . 9_565 90.00(7) ?
N Br N 6_566 . 10_556 90.00(7) ?
N Br N 6_566 . 10_566 34.89(7) ?
N Br N 9_555 . 9_565 124.89(7) ?
N Br N 9_555 . 10_556 55.11(7) ?
N Br N 9_555 . 10_566 180 ?
N Br N 9_565 . 10_556 180 ?
N Br N 9_565 . 10_566 55.11(7) ?
N Br N 10_556 . 10_566 124.89(7) ?
N C N . . 2_555 180 ?
N C N . . 5_555 90 ?
N C N . . 6_555 90 ?
N C N . . 9_555 90 ?
N C N . . 10_555 90 ?
N C N 2_555 . 5_555 90 ?
N C N 2_555 . 6_555 90 ?
N C N 2_555 . 9_555 90 ?
N C N 2_555 . 10_555 90 ?
N C N 5_555 . 6_555 180 ?
N C N 5_555 . 9_555 90 ?
N C N 5_555 . 10_555 90 ?
N C N 6_555 . 9_555 90 ?
N C N 6_555 . 10_555 90 ?
N C N 9_555 . 10_555 180 ?
Br N Br 5_554 . 5_555 124.89(9) ?
Br N Br 5_554 . 9_545 77.64(4) ?
Br N Br 5_554 . 9_555 77.64(4) ?
Br N C 5_554 . . 117.56(5) ?
Br N N 5_554 . 2_555 117.56(5) ?
Br N N 5_554 . 2_655 62.44(5) ?
Br N N 5_554 . 5_555 109.09(2) ?
Br N N 5_554 . 6_555 109.09(2) ?
Br N N 5_554 . 9_555 162.56(12) ?
Br N N 5_554 . 10_555 72.56(6) ?
Br N Br 5_555 . 9_545 77.64(4) ?
Br N Br 5_555 . 9_555 77.64(4) ?
Br N C 5_555 . . 117.56(5) ?
Br N N 5_555 . 2_555 117.56(5) ?
Br N N 5_555 . 2_655 62.44(5) ?
Br N N 5_555 . 5_555 109.09(2) ?
Br N N 5_555 . 6_555 109.09(2) ?
Br N N 5_555 . 9_555 72.56(6) ?
Br N N 5_555 . 10_555 162.56(12) ?
Br N Br 9_545 . 9_555 124.89(9) ?
Br N C 9_545 . . 117.56(5) ?
Br N N 9_545 . 2_555 117.56(5) ?
Br N N 9_545 . 2_655 62.44(5) ?
Br N N 9_545 . 5_555 162.56(12) ?
Br N N 9_545 . 6_555 72.56(6) ?
Br N N 9_545 . 9_555 109.09(2) ?
Br N N 9_545 . 10_555 109.09(2) ?
Br N C 9_555 . . 117.56(5) ?
Br N N 9_555 . 2_555 117.56(5) ?
Br N N 9_555 . 2_655 62.44(5) ?
Br N N 9_555 . 5_555 72.56(6) ?
Br N N 9_555 . 6_555 162.56(12) ?
Br N N 9_555 . 9_555 109.09(2) ?
Br N N 9_555 . 10_555 109.09(2) ?
C N N . . 2_555 0 ?
C N N . . 2_655 180 ?
C N N . . 5_555 45.00(9) ?
C N N . . 6_555 45.00(9) ?
C N N . . 9_555 45.00(9) ?
C N N . . 10_555 45.00(9) ?
N N N 2_555 . 2_655 180 ?
N N N 2_555 . 5_555 45.00(9) ?
N N N 2_555 . 6_555 45.00(9) ?
N N N 2_555 . 9_555 45.00(9) ?
N N N 2_555 . 10_555 45.00(9) ?
N N N 2_655 . 5_555 135.00(9) ?
N N N 2_655 . 6_555 135.00(9) ?
N N N 2_655 . 9_555 135.00(9) ?
N N N 2_655 . 10_555 135.00(9) ?
N N N 5_555 . 6_555 90.00(15) ?
N N N 5_555 . 9_555 60.00(9) ?
N N N 5_555 . 10_555 60.00(9) ?
N N N 6_555 . 9_555 60.00(9) ?
N N N 6_555 . 10_555 60.00(9) ?
N N N 9_555 . 10_555 90.00(15) ?

loop_
_geom_torsion_atom_site_label_1
_geom_torsion_atom_site_label_2
_geom_torsion_atom_site_label_3
_geom_torsion_atom_site_label_4
_geom_torsion_site_symmetry_1
_geom_torsion_site_symmetry_2
_geom_torsion_site_symmetry_3
_geom_torsion_site_symmetry_4
_geom_torsion
_geom_torsion_publ_flag
? ? ? ? ? ? ? ? ? ?

loop_
_geom_hbond_atom_site_label_D
_geom_hbond_atom_site_label_H
_geom_hbond_atom_site_label_A
_geom_hbond_site_symmetry_D
_geom_hbond_site_symmetry_H
_geom_hbond_site_symmetry_A
_geom_hbond_distance_DH
_geom_hbond_distance_HA
_geom_hbond_distance_DA
_geom_hbond_angle_DHA
_geom_hbond_publ_flag
? ? ? ? ? ? ? ? ? ? ?

loop_
_twin_refln_datum_id
_twin_refln_individual_id
_twin_refln_index_h
_twin_refln_index_k
_twin_refln_index_l
_twin_refln_F_squared_calc
_twin_refln_F_squared_meas
_twin_refln_F_squared_sigma
_twin_refln_include_status
? ? ? ? ? ? ? ? ?

_oxdiff_exptl_absorpt_empirical_full_min 0.726
_oxdiff_exptl_absorpt_empirical_full_max 1.521
_oxdiff_exptl_absorpt_empirical_details 
;
Empirical correction (ABSPACK) includes:
- Absorption correction using spherical harmonics
- Frame scaling
;
_space_group_IT_number           221
_space_group_crystal_system      cubic
_space_group_name_H-M_alt        'P 4/m -3 2/m'
####################################################################### 
# 
# This file contains crystal structure data downloaded from the 
# Cambridge Structural Database (CSD) hosted by the Cambridge 
# Crystallographic Data Centre (CCDC).
# 
# Full information about CCDC data access policies and citation 
# guidelines are available at http://www.ccdc.cam.ac.uk/access/V1 
# 
# Audit and citation data items may have been added by the CCDC. 
# Please retain this information to preserve the provenance of 
# this file and to allow appropriate attribution of the data. 
# 
#######################################################################

data_I_CCDC14
_database_code_depnum_ccdc_archive 'CCDC 2426356'
loop_
_audit_author_name
_audit_author_address
'Adam Balvanz'
;Northwestern University
United States of America
;
_audit_update_record             
;
2025-02-21 deposited with the CCDC.	2025-10-21 downloaded from the CCDC.
;
#=======================================================================

# 5. CHEMICAL DATA

_chemical_name_systematic        
; ?
;
_chemical_name_common            ?
_chemical_formula_moiety         ?
_chemical_formula_structural     ?
_chemical_formula_analytical     ?
_chemical_formula_iupac          ?
_chemical_formula_sum            'C1.275 H6.378 Br3 N2 Pb0.225 Sn0.638'
_chemical_formula_weight         411.8
_chemical_melting_point          ?
_chemical_compound_source        ?
_chemical_absolute_configuration .
_chemical_oxdiff_formula         'Sn0.7 Pb0.3 Br3'
_chemical_oxdiff_usercomment     (3AMP)(EA)Pb2I7

#=======================================================================

# 6. CRYSTAL DATA

_symmetry_cell_setting           cubic
_symmetry_space_group_name_H-M   'P m -3 m'
_symmetry_space_group_name_Hall  '-P 4;2;3'
_symmetry_Int_Tables_number      221

loop_
_space_group_symop_id
_space_group_symop_operation_xyz
1 x,y,z
2 -x,-y,z
3 -x,y,-z
4 x,-y,-z
5 z,x,y
6 z,-x,-y
7 -z,-x,y
8 -z,x,-y
9 y,z,x
10 -y,z,-x
11 y,-z,-x
12 -y,-z,x
13 y,x,-z
14 -y,-x,-z
15 y,-x,z
16 -y,x,z
17 x,z,-y
18 -x,z,y
19 -x,-z,-y
20 x,-z,y
21 z,y,-x
22 z,-y,x
23 -z,y,x
24 -z,-y,-x
25 -x,-y,-z
26 x,y,-z
27 x,-y,z
28 -x,y,z
29 -z,-x,-y
30 -z,x,y
31 z,x,-y
32 z,-x,y
33 -y,-z,-x
34 y,-z,x
35 -y,z,x
36 y,z,-x
37 -y,-x,z
38 y,x,z
39 -y,x,-z
40 y,-x,-z
41 -x,-z,y
42 x,-z,-y
43 x,z,y
44 -x,z,-y
45 -z,-y,x
46 -z,y,-x
47 z,-y,-x
48 z,y,x

_cell_length_a                   6.0411(5)
_cell_length_b                   6.0411(5)
_cell_length_c                   6.0411(5)
_cell_angle_alpha                90
_cell_angle_beta                 90
_cell_angle_gamma                90
_cell_volume                     220.47(3)

loop_
_twin_individual_id
_twin_individual_mass_fraction_refined
_twin_individual_twin_matrix_11
_twin_individual_twin_matrix_12
_twin_individual_twin_matrix_13
_twin_individual_twin_matrix_21
_twin_individual_twin_matrix_22
_twin_individual_twin_matrix_23
_twin_individual_twin_matrix_31
_twin_individual_twin_matrix_32
_twin_individual_twin_matrix_33
? ? ? ? ? ? ? ? ? ? ?

_cell_formula_units_Z            1

_cell_measurement_reflns_used    309
_cell_measurement_theta_min      4.76
_cell_measurement_theta_max      25.34
_cell_measurement_temperature    296.51(10)


_exptl_crystal_density_diffrn    3.1018
_exptl_crystal_density_meas      ?
_exptl_crystal_density_method    ?
_exptl_crystal_F_000             170

_exptl_absorpt_coefficient_mu    19.678
_exptl_crystal_description       irregular
_exptl_crystal_size_max          0.146
_exptl_crystal_size_mid          0.099
_exptl_crystal_size_min          0.084
_exptl_crystal_size_rad          ?
_exptl_crystal_colour            orange
_exptl_absorpt_correction_type   empirical
_exptl_absorpt_process_details   
;
CrysAlisPro 1.171.43.70a (Rigaku Oxford Diffraction, 2023)
Empirical absorption correction using spherical harmonics,
implemented in SCALE3 ABSPACK scaling algorithm.
;
_exptl_absorpt_correction_T_min  0.189
_exptl_absorpt_correction_T_max  0.310
loop_
_exptl_crystal_face_index_h
_exptl_crystal_face_index_k
_exptl_crystal_face_index_l
_exptl_crystal_face_perp_dist
? ? ? ?

#=======================================================================

# 7. EXPERIMENTAL DATA

_exptl_special_details           ?

_diffrn_ambient_temperature      296.51
_diffrn_ambient_environment      air
_diffrn_source                   'micro-focus sealed X-ray tube'
_diffrn_source_power             ?
_diffrn_source_voltage           ?
_diffrn_source_current           ?
_diffrn_source_type              'PhotonJet (Mo) X-ray Source'
_diffrn_radiation_type           'Mo K\a'
_diffrn_radiation_source         'X-ray tube'
_diffrn_radiation_wavelength     0.71073
_diffrn_radiation_monochromator  mirror
_diffrn_radiation_probe          X-ray
_diffrn_measurement_device       'four-circle diffractometer'
_diffrn_measurement_device_type  
'XtaLAB Synergy, Single source at offset/far, HyPix'
_diffrn_detector                 'Hybrid Pixel Array Detector'
_diffrn_detector_area_resol_mean 10.0000
_diffrn_detector_type            HyPix
_diffrn_measurement_method       '\w scans'
_diffrn_measurement_specimen_support ?
_diffrn_measurement_details      
;
List of Runs (angles in degrees, time in seconds):

  # Type    Start    End  Width  t~exp~   \w     \q     \k     \f   Frames
#--------------------------------------------------------------------------
  1  \w     10.00  88.00   0.50   20.00    --   24.67  56.00  41.00  156
  2  \w    -61.00 -36.00   0.50   20.00    --  -25.30 105.00   4.00   50
;

_diffrn_reflns_number            980
_diffrn_reflns_theta_min         3.37
_diffrn_reflns_theta_max         37.27
_diffrn_reflns_theta_full        37.27
_diffrn_measured_fraction_theta_max 1
_diffrn_measured_fraction_theta_full 1
_diffrn_reflns_av_R_equivalents  0.0177
_diffrn_reflns_av_unetI/netI     0.0102
_diffrn_reflns_limit_h_min       -10
_diffrn_reflns_limit_h_max       9
_diffrn_reflns_limit_k_min       -9
_diffrn_reflns_limit_k_max       9
_diffrn_reflns_limit_l_min       -9
_diffrn_reflns_limit_l_max       8
_diffrn_reflns_reduction_process ?
_diffrn_reflns_av_sigmaI/netI    0.0238

_diffrn_standards_number         ?
_diffrn_standards_interval_count ?
_diffrn_standards_interval_time  ?
_diffrn_standards_decay_%        ?
_diffrn_orient_matrix_type       
'CrysAlisPro convention (1999,Acta A55,543-557)'
_diffrn_orient_matrix_UB_11      0.1171623000
_diffrn_orient_matrix_UB_12      0.0048865000
_diffrn_orient_matrix_UB_13      -0.0059777000
_diffrn_orient_matrix_UB_21      -0.0068859000
_diffrn_orient_matrix_UB_22      0.1075821000
_diffrn_orient_matrix_UB_23      -0.0464606000
_diffrn_orient_matrix_UB_31      0.0036498000
_diffrn_orient_matrix_UB_32      0.0467675000
_diffrn_orient_matrix_UB_33      0.1076543000
loop_
_diffrn_standard_refln_index_h
_diffrn_standard_refln_index_k
_diffrn_standard_refln_index_l
? ? ?

#=======================================================================

# 8. REFINEMENT DATA

_refine_special_details          
; ?
;

_reflns_number_total             153
_reflns_number_gt                92
_reflns_threshold_expression     I>2\s(I)
_reflns_odcompleteness_completeness 100.00
_reflns_odcompleteness_theta     36.23
_reflns_odcompleteness_iscentric 1

_refine_ls_structure_factor_coef Fsqd
_refine_ls_R_factor_gt           0.0450
_refine_ls_wR_factor_gt          0.1099
_refine_ls_R_factor_all          0.0771
_refine_ls_wR_factor_ref         0.1187
_refine_ls_goodness_of_fit_ref   1.64
_refine_ls_goodness_of_fit_gt    2.00
_refine_ls_restrained_S_gt       ?
_refine_ls_restrained_S_all      ?
_refine_ls_number_reflns         153
_refine_ls_number_parameters     7
_refine_ls_number_restraints     1
_refine_ls_number_constraints    2
_refine_ls_weighting_scheme      sigma
_refine_ls_weighting_details     w=1/(\s^2^(I)+0.0016I^2^)
_refine_ls_hydrogen_treatment    constr
_refine_ls_shift/su_max          0.0493
_refine_ls_shift/su_mean         0.0076
_refine_diff_density_max         1.97
_refine_diff_density_min         -0.59
_refine_ls_extinction_method     none
_refine_ls_extinction_coef       ?
_refine_ls_extinction_expression ?
_refine_ls_abs_structure_details ?
_refine_ls_abs_structure_Flack   ?
_refine_ls_abs_structure_Rogers  ?

loop_
_atom_type_symbol
_atom_type_scat_dispersion_real
_atom_type_scat_dispersion_imag
_atom_type_scat_source
C 0.0033 0.0016 'International Tables Vol C tables 4.2.6.8 and 6.1.1.1'
H 0.0000 0.0000 'International Tables Vol C tables 4.2.6.8 and 6.1.1.1'
Br -0.2901 2.4595 'International Tables Vol C tables 4.2.6.8 and 6.1.1.1'
N 0.0061 0.0033 'International Tables Vol C tables 4.2.6.8 and 6.1.1.1'
Pb -3.3944 10.1111 'International Tables Vol C tables 4.2.6.8 and 6.1.1.1'
Sn -0.6537 1.4246 'International Tables Vol C tables 4.2.6.8 and 6.1.1.1'

_computing_data_collection       
'CrysAlisPro system (CCD 43.124a 64-bit (release 23-05-2024))'
_computing_cell_refinement       'CrysAlisPro 1.171.43.70a (Rigaku OD, 2023)'
_computing_data_reduction        'CrysAlisPro 1.171.43.70a (Rigaku OD, 2023)'
_computing_structure_solution    ?
_computing_structure_refinement  ?
_computing_molecular_graphics    ?
_computing_publication_material  ?

loop_
_restr_distance_atom_site_label_1
_restr_distance_site_symmetry_1
_restr_distance_atom_site_label_2
_restr_distance_site_symmetry_2
_restr_distance_target
_restr_distance_target_weight_param
C . N . 1.45 0.001

loop_
_restr_angle_atom_site_label_1
_restr_angle_site_symmetry_1
_restr_angle_atom_site_label_2
_restr_angle_site_symmetry_2
_restr_angle_atom_site_label_3
_restr_angle_site_symmetry_3
_restr_angle_target
_restr_angle_target_weight_param
? ? ? ? ? ? ? ?

loop_
_restr_torsion_atom_site_label_1
_restr_torsion_site_symmetry_1
_restr_torsion_atom_site_label_2
_restr_torsion_site_symmetry_2
_restr_torsion_atom_site_label_3
_restr_torsion_site_symmetry_3
_restr_torsion_atom_site_label_4
_restr_torsion_site_symmetry_4
_restr_torsion_angle_target
_restr_torsion_weight_param
? ? ? ? ? ? ? ? ? ?

loop_
_restr_equal_distance_atom_site_label_1
_restr_equal_distance_site_symmetry_1
_restr_equal_distance_atom_site_label_2
_restr_equal_distance_site_symmetry_2
_restr_equal_distance_class_class_id
_restr_equal_distance_class_target_weight_param
? ? ? ? ? ?

loop_
_restr_equal_angle_atom_site_label_1
_restr_equal_angle_site_symmetry_1
_restr_equal_angle_atom_site_label_2
_restr_equal_angle_site_symmetry_2
_restr_equal_angle_atom_site_label_3
_restr_equal_angle_site_symmetry_3
_restr_equal_angle_class_class_id
_restr_equal_angle_class_target_weight_param
? ? ? ? ? ? ? ?

loop_
_restr_equal_torsion_atom_site_label_1
_restr_equal_torsion_site_symmetry_1
_restr_equal_torsion_atom_site_label_2
_restr_equal_torsion_site_symmetry_2
_restr_equal_torsion_atom_site_label_3
_restr_equal_torsion_site_symmetry_3
_restr_equal_torsion_atom_site_label_4
_restr_equal_torsion_site_symmetry_4
_restr_equal_torsion_class_class_id
_restr_equal_torsion_class_target_weight_param
? ? ? ? ? ? ? ? ? ?


#=======================================================================

# 9. ATOMIC COORDINATES AND DISPLACEMENT PARAMETERS

loop_
_atom_site_label
_atom_site_type_symbol
_atom_site_fract_x
_atom_site_fract_y
_atom_site_fract_z
_atom_site_adp_type
_atom_site_U_iso_or_equiv
_atom_site_site_symmetry_multiplicity
_atom_site_occupancy
_atom_site_calc_flag
_atom_site_refinement_flags
_atom_site_disorder_assembly
_atom_site_disorder_group
Pb Pb 0.5 0.5 0.5 Uani 0.0732(4) 1 0.2246 d . . .
Sn Sn 0.5 0.5 0.5 Uani 0.0732(4) 1 0.6376 d . . .
Br Br 0 0.5 0.5 Uani 0.1456(9) 3 1 d . . .
C C 0 0 0 Uiso 0.21(4) 1 0.7245 d . . .
N N 0.2400(3) 0 0 Uiso 0.25(7) 6 0.2391 d . . .

loop_
_atom_site_aniso_label
_atom_site_aniso_type_symbol
_atom_site_aniso_U_11
_atom_site_aniso_U_22
_atom_site_aniso_U_33
_atom_site_aniso_U_12
_atom_site_aniso_U_13
_atom_site_aniso_U_23
Pb Pb 0.0732(7) 0.0732(7) 0.0732(7) 0 0 0
Sn Sn 0.0732(7) 0.0732(7) 0.0732(7) 0 0 0
Br Br 0.1154(16) 0.1607(16) 0.1607(16) 0 0 0

loop_
_jana_atom_site_ADP_C_label
_jana_atom_site_ADP_C_type_symbol
_jana_atom_site_ADP_C_111
_jana_atom_site_ADP_C_112
_jana_atom_site_ADP_C_113
_jana_atom_site_ADP_C_122
_jana_atom_site_ADP_C_123
_jana_atom_site_ADP_C_133
_jana_atom_site_ADP_C_222
_jana_atom_site_ADP_C_223
_jana_atom_site_ADP_C_233
_jana_atom_site_ADP_C_333
? ? ? ? ? ? ? ? ? ? ? ?

loop_
_jana_atom_site_ADP_D_label
_jana_atom_site_ADP_D_type_symbol
_jana_atom_site_ADP_D_1111
_jana_atom_site_ADP_D_1112
_jana_atom_site_ADP_D_1113
_jana_atom_site_ADP_D_1122
_jana_atom_site_ADP_D_1123
_jana_atom_site_ADP_D_1133
_jana_atom_site_ADP_D_1222
_jana_atom_site_ADP_D_1223
_jana_atom_site_ADP_D_1233
_jana_atom_site_ADP_D_1333
_jana_atom_site_ADP_D_2222
_jana_atom_site_ADP_D_2223
_jana_atom_site_ADP_D_2233
_jana_atom_site_ADP_D_2333
_jana_atom_site_ADP_D_3333
? ? ? ? ? ? ? ? ? ? ? ? ? ? ? ? ?

loop_
_jana_atom_site_ADP_E_label
_jana_atom_site_ADP_E_type_symbol
_jana_atom_site_ADP_E_11111
_jana_atom_site_ADP_E_11112
_jana_atom_site_ADP_E_11113
_jana_atom_site_ADP_E_11122
_jana_atom_site_ADP_E_11123
_jana_atom_site_ADP_E_11133
_jana_atom_site_ADP_E_11222
_jana_atom_site_ADP_E_11223
_jana_atom_site_ADP_E_11233
_jana_atom_site_ADP_E_11333
_jana_atom_site_ADP_E_12222
_jana_atom_site_ADP_E_12223
_jana_atom_site_ADP_E_12233
_jana_atom_site_ADP_E_12333
_jana_atom_site_ADP_E_13333
_jana_atom_site_ADP_E_22222
_jana_atom_site_ADP_E_22223
_jana_atom_site_ADP_E_22233
_jana_atom_site_ADP_E_22333
_jana_atom_site_ADP_E_23333
_jana_atom_site_ADP_E_33333
? ? ? ? ? ? ? ? ? ? ? ? ? ? ? ? ? ? ? ? ? ? ?

loop_
_jana_atom_site_ADP_F_label
_jana_atom_site_ADP_F_type_symbol
_jana_atom_site_ADP_F_111111
_jana_atom_site_ADP_F_111112
_jana_atom_site_ADP_F_111113
_jana_atom_site_ADP_F_111122
_jana_atom_site_ADP_F_111123
_jana_atom_site_ADP_F_111133
_jana_atom_site_ADP_F_111222
_jana_atom_site_ADP_F_111223
_jana_atom_site_ADP_F_111233
_jana_atom_site_ADP_F_111333
_jana_atom_site_ADP_F_112222
_jana_atom_site_ADP_F_112223
_jana_atom_site_ADP_F_112233
_jana_atom_site_ADP_F_112333
_jana_atom_site_ADP_F_113333
_jana_atom_site_ADP_F_122222
_jana_atom_site_ADP_F_122223
_jana_atom_site_ADP_F_122233
_jana_atom_site_ADP_F_122333
_jana_atom_site_ADP_F_123333
_jana_atom_site_ADP_F_133333
_jana_atom_site_ADP_F_222222
_jana_atom_site_ADP_F_222223
_jana_atom_site_ADP_F_222233
_jana_atom_site_ADP_F_222333
_jana_atom_site_ADP_F_223333
_jana_atom_site_ADP_F_233333
_jana_atom_site_ADP_F_333333
? ? ? ? ? ? ? ? ? ? ? ? ? ? ? ? ? ? ? ? ? ? ? ? ? ? ? ? ? ?


#=======================================================================

# 10. MOLECULAR GEOMETRY


loop_
_geom_bond_atom_site_label_1
_geom_bond_atom_site_label_2
_geom_bond_site_symmetry_1
_geom_bond_site_symmetry_2
_geom_bond_distance
_geom_bond_publ_flag
Pb Sn . . 0 ?
Pb Br . . 3.0206(5) ?
Pb Br . 1_655 3.0206(5) ?
Pb Br . 5_555 3.0206(5) ?
Pb Br . 5_565 3.0206(5) ?
Pb Br . 9_555 3.0206(5) ?
Pb Br . 9_556 3.0206(5) ?
Sn Br . . 3.0206(5) ?
Sn Br . 1_655 3.0206(5) ?
Sn Br . 5_555 3.0206(5) ?
Sn Br . 5_565 3.0206(5) ?
Sn Br . 9_555 3.0206(5) ?
Sn Br . 9_556 3.0206(5) ?
Br N . 5_555 3.4046(9) ?
Br N . 5_556 3.4046(9) ?
Br N . 6_565 3.4046(9) ?
Br N . 6_566 3.4046(9) ?
Br N . 9_555 3.4046(9) ?
Br N . 9_565 3.4046(9) ?
Br N . 10_556 3.4046(9) ?
Br N . 10_566 3.4046(9) ?
C N . . 1.4497(17) ?
C N . 2_555 1.4497(17) ?
C N . 5_555 1.4497(17) ?
C N . 6_555 1.4497(17) ?
C N . 9_555 1.4497(17) ?
C N . 10_555 1.4497(17) ?
N N . 2_555 2.899(2) ?
N N . 2_655 3.142(2) ?
N N . 5_555 2.0503(17) ?
N N . 6_555 2.0503(17) ?
N N . 9_555 2.0503(17) ?
N N . 10_555 2.0503(17) ?

loop_
_geom_angle_atom_site_label_1
_geom_angle_atom_site_label_2
_geom_angle_atom_site_label_3
_geom_angle_site_symmetry_1
_geom_angle_site_symmetry_2
_geom_angle_site_symmetry_3
_geom_angle
_geom_angle_publ_flag
Sn Pb Br . . . 0 ?
Sn Pb Br . . 1_655 0 ?
Sn Pb Br . . 5_555 0 ?
Sn Pb Br . . 5_565 0 ?
Sn Pb Br . . 9_555 0 ?
Sn Pb Br . . 9_556 0 ?
Br Pb Br . . 1_655 180 ?
Br Pb Br . . 5_555 90 ?
Br Pb Br . . 5_565 90 ?
Br Pb Br . . 9_555 90 ?
Br Pb Br . . 9_556 90 ?
Br Pb Br 1_655 . 5_555 90 ?
Br Pb Br 1_655 . 5_565 90 ?
Br Pb Br 1_655 . 9_555 90 ?
Br Pb Br 1_655 . 9_556 90 ?
Br Pb Br 5_555 . 5_565 180 ?
Br Pb Br 5_555 . 9_555 90 ?
Br Pb Br 5_555 . 9_556 90 ?
Br Pb Br 5_565 . 9_555 90 ?
Br Pb Br 5_565 . 9_556 90 ?
Br Pb Br 9_555 . 9_556 180 ?
Pb Sn Br . . . 0 ?
Pb Sn Br . . 1_655 0 ?
Pb Sn Br . . 5_555 0 ?
Pb Sn Br . . 5_565 0 ?
Pb Sn Br . . 9_555 0 ?
Pb Sn Br . . 9_556 0 ?
Br Sn Br . . 1_655 180 ?
Br Sn Br . . 5_555 90 ?
Br Sn Br . . 5_565 90 ?
Br Sn Br . . 9_555 90 ?
Br Sn Br . . 9_556 90 ?
Br Sn Br 1_655 . 5_555 90 ?
Br Sn Br 1_655 . 5_565 90 ?
Br Sn Br 1_655 . 9_555 90 ?
Br Sn Br 1_655 . 9_556 90 ?
Br Sn Br 5_555 . 5_565 180 ?
Br Sn Br 5_555 . 9_555 90 ?
Br Sn Br 5_555 . 9_556 90 ?
Br Sn Br 5_565 . 9_555 90 ?
Br Sn Br 5_565 . 9_556 90 ?
Br Sn Br 9_555 . 9_556 180 ?
Pb Br Pb 1_455 . . 180 ?
Pb Br Sn 1_455 . 1_455 0 ?
Pb Br Sn 1_455 . . 180 ?
Pb Br N 1_455 . 5_555 90 ?
Pb Br N 1_455 . 5_556 90 ?
Pb Br N 1_455 . 6_565 90 ?
Pb Br N 1_455 . 6_566 90 ?
Pb Br N 1_455 . 9_555 90 ?
Pb Br N 1_455 . 9_565 90 ?
Pb Br N 1_455 . 10_556 90 ?
Pb Br N 1_455 . 10_566 90 ?
Pb Br Sn . . 1_455 180 ?
Pb Br Sn . . . 0 ?
Pb Br N . . 5_555 90 ?
Pb Br N . . 5_556 90 ?
Pb Br N . . 6_565 90 ?
Pb Br N . . 6_566 90 ?
Pb Br N . . 9_555 90 ?
Pb Br N . . 9_565 90 ?
Pb Br N . . 10_556 90 ?
Pb Br N . . 10_566 90 ?
Sn Br Sn 1_455 . . 180 ?
Sn Br N 1_455 . 5_555 90 ?
Sn Br N 1_455 . 5_556 90 ?
Sn Br N 1_455 . 6_565 90 ?
Sn Br N 1_455 . 6_566 90 ?
Sn Br N 1_455 . 9_555 90 ?
Sn Br N 1_455 . 9_565 90 ?
Sn Br N 1_455 . 10_556 90 ?
Sn Br N 1_455 . 10_566 90 ?
Sn Br N . . 5_555 90 ?
Sn Br N . . 5_556 90 ?
Sn Br N . . 6_565 90 ?
Sn Br N . . 6_566 90 ?
Sn Br N . . 9_555 90 ?
Sn Br N . . 9_565 90 ?
Sn Br N . . 10_556 90 ?
Sn Br N . . 10_566 90 ?
N Br N 5_555 . 5_556 125.05(4) ?
N Br N 5_555 . 6_565 54.95(4) ?
N Br N 5_555 . 6_566 180 ?
N Br N 5_555 . 9_555 35.05(3) ?
N Br N 5_555 . 9_565 90.00(4) ?
N Br N 5_555 . 10_556 90.00(4) ?
N Br N 5_555 . 10_566 144.95(3) ?
N Br N 5_556 . 6_565 180 ?
N Br N 5_556 . 6_566 54.95(4) ?
N Br N 5_556 . 9_555 90.00(4) ?
N Br N 5_556 . 9_565 144.95(3) ?
N Br N 5_556 . 10_556 35.05(3) ?
N Br N 5_556 . 10_566 90.00(4) ?
N Br N 6_565 . 6_566 125.05(4) ?
N Br N 6_565 . 9_555 90.00(4) ?
N Br N 6_565 . 9_565 35.05(3) ?
N Br N 6_565 . 10_556 144.95(3) ?
N Br N 6_565 . 10_566 90.00(4) ?
N Br N 6_566 . 9_555 144.95(3) ?
N Br N 6_566 . 9_565 90.00(4) ?
N Br N 6_566 . 10_556 90.00(4) ?
N Br N 6_566 . 10_566 35.05(3) ?
N Br N 9_555 . 9_565 125.05(4) ?
N Br N 9_555 . 10_556 54.95(4) ?
N Br N 9_555 . 10_566 180 ?
N Br N 9_565 . 10_556 180 ?
N Br N 9_565 . 10_566 54.95(4) ?
N Br N 10_556 . 10_566 125.05(4) ?
N C N . . 2_555 180 ?
N C N . . 5_555 90 ?
N C N . . 6_555 90 ?
N C N . . 9_555 90 ?
N C N . . 10_555 90 ?
N C N 2_555 . 5_555 90 ?
N C N 2_555 . 6_555 90 ?
N C N 2_555 . 9_555 90 ?
N C N 2_555 . 10_555 90 ?
N C N 5_555 . 6_555 180 ?
N C N 5_555 . 9_555 90 ?
N C N 5_555 . 10_555 90 ?
N C N 6_555 . 9_555 90 ?
N C N 6_555 . 10_555 90 ?
N C N 9_555 . 10_555 180 ?
Br N Br 5_554 . 5_555 125.05(5) ?
Br N Br 5_554 . 9_545 77.71(2) ?
Br N Br 5_554 . 9_555 77.71(2) ?
Br N C 5_554 . . 117.48(2) ?
Br N N 5_554 . 2_555 117.48(2) ?
Br N N 5_554 . 2_655 62.52(2) ?
Br N N 5_554 . 5_555 109.041(13) ?
Br N N 5_554 . 6_555 109.041(13) ?
Br N N 5_554 . 9_555 162.48(7) ?
Br N N 5_554 . 10_555 72.48(3) ?
Br N Br 5_555 . 9_545 77.71(2) ?
Br N Br 5_555 . 9_555 77.71(2) ?
Br N C 5_555 . . 117.48(2) ?
Br N N 5_555 . 2_555 117.48(2) ?
Br N N 5_555 . 2_655 62.52(2) ?
Br N N 5_555 . 5_555 109.041(13) ?
Br N N 5_555 . 6_555 109.041(13) ?
Br N N 5_555 . 9_555 72.48(3) ?
Br N N 5_555 . 10_555 162.48(7) ?
Br N Br 9_545 . 9_555 125.05(5) ?
Br N C 9_545 . . 117.48(2) ?
Br N N 9_545 . 2_555 117.48(2) ?
Br N N 9_545 . 2_655 62.52(2) ?
Br N N 9_545 . 5_555 162.48(7) ?
Br N N 9_545 . 6_555 72.48(3) ?
Br N N 9_545 . 9_555 109.041(13) ?
Br N N 9_545 . 10_555 109.041(13) ?
Br N C 9_555 . . 117.48(2) ?
Br N N 9_555 . 2_555 117.48(2) ?
Br N N 9_555 . 2_655 62.52(2) ?
Br N N 9_555 . 5_555 72.48(3) ?
Br N N 9_555 . 6_555 162.48(7) ?
Br N N 9_555 . 9_555 109.041(13) ?
Br N N 9_555 . 10_555 109.041(13) ?
C N N . . 2_555 0 ?
C N N . . 2_655 180 ?
C N N . . 5_555 45.00(5) ?
C N N . . 6_555 45.00(5) ?
C N N . . 9_555 45.00(5) ?
C N N . . 10_555 45.00(5) ?
N N N 2_555 . 2_655 180 ?
N N N 2_555 . 5_555 45.00(5) ?
N N N 2_555 . 6_555 45.00(5) ?
N N N 2_555 . 9_555 45.00(5) ?
N N N 2_555 . 10_555 45.00(5) ?
N N N 2_655 . 5_555 135.00(5) ?
N N N 2_655 . 6_555 135.00(5) ?
N N N 2_655 . 9_555 135.00(5) ?
N N N 2_655 . 10_555 135.00(5) ?
N N N 5_555 . 6_555 90.00(8) ?
N N N 5_555 . 9_555 60.00(5) ?
N N N 5_555 . 10_555 60.00(5) ?
N N N 6_555 . 9_555 60.00(5) ?
N N N 6_555 . 10_555 60.00(5) ?
N N N 9_555 . 10_555 90.00(8) ?

loop_
_geom_torsion_atom_site_label_1
_geom_torsion_atom_site_label_2
_geom_torsion_atom_site_label_3
_geom_torsion_atom_site_label_4
_geom_torsion_site_symmetry_1
_geom_torsion_site_symmetry_2
_geom_torsion_site_symmetry_3
_geom_torsion_site_symmetry_4
_geom_torsion
_geom_torsion_publ_flag
? ? ? ? ? ? ? ? ? ?

loop_
_geom_hbond_atom_site_label_D
_geom_hbond_atom_site_label_H
_geom_hbond_atom_site_label_A
_geom_hbond_site_symmetry_D
_geom_hbond_site_symmetry_H
_geom_hbond_site_symmetry_A
_geom_hbond_distance_DH
_geom_hbond_distance_HA
_geom_hbond_distance_DA
_geom_hbond_angle_DHA
_geom_hbond_publ_flag
? ? ? ? ? ? ? ? ? ? ?

loop_
_twin_refln_datum_id
_twin_refln_individual_id
_twin_refln_index_h
_twin_refln_index_k
_twin_refln_index_l
_twin_refln_F_squared_calc
_twin_refln_F_squared_meas
_twin_refln_F_squared_sigma
_twin_refln_include_status
? ? ? ? ? ? ? ? ?

_oxdiff_exptl_absorpt_empirical_full_min 0.847
_oxdiff_exptl_absorpt_empirical_full_max 1.620
_oxdiff_exptl_absorpt_empirical_details 
;
Empirical correction (ABSPACK) includes:
- Absorption correction using spherical harmonics
- Frame scaling
;
_space_group_IT_number           221
_space_group_crystal_system      cubic
_space_group_name_H-M_alt        'P 4/m -3 2/m'
####################################################################### 
# 
# This file contains crystal structure data downloaded from the 
# Cambridge Structural Database (CSD) hosted by the Cambridge 
# Crystallographic Data Centre (CCDC).
# 
# Full information about CCDC data access policies and citation 
# guidelines are available at http://www.ccdc.cam.ac.uk/access/V1 
# 
# Audit and citation data items may have been added by the CCDC. 
# Please retain this information to preserve the provenance of 
# this file and to allow appropriate attribution of the data. 
# 
#######################################################################

data_I_CCDC15
_database_code_depnum_ccdc_archive 'CCDC 2426360'
loop_
_audit_author_name
_audit_author_address
'Adam Balvanz'
;Northwestern University
United States of America
;
_audit_update_record             
;
2025-02-21 deposited with the CCDC.	2025-10-21 downloaded from the CCDC.
;
#=======================================================================

# 5. CHEMICAL DATA

_chemical_name_systematic        
; ?
;
_chemical_name_common            ?
_chemical_formula_moiety         ?
_chemical_formula_structural     ?
_chemical_formula_analytical     ?
_chemical_formula_iupac          ?
_chemical_formula_sum            'C1.226 H5.966 Br3 N2 Pb0.429 Sn0.474'
_chemical_formula_weight         433.6
_chemical_melting_point          ?
_chemical_compound_source        ?
_chemical_absolute_configuration .
_chemical_oxdiff_formula         'Pb0.5 Sn0.5 Br3'
_chemical_oxdiff_usercomment     (3AMP)(EA)Pb2I7

#=======================================================================

# 6. CRYSTAL DATA

_symmetry_cell_setting           cubic
_symmetry_space_group_name_H-M   'P m -3 m'
_symmetry_space_group_name_Hall  '-P 4;2;3'
_symmetry_Int_Tables_number      221

loop_
_space_group_symop_id
_space_group_symop_operation_xyz
1 x,y,z
2 -x,-y,z
3 -x,y,-z
4 x,-y,-z
5 z,x,y
6 z,-x,-y
7 -z,-x,y
8 -z,x,-y
9 y,z,x
10 -y,z,-x
11 y,-z,-x
12 -y,-z,x
13 y,x,-z
14 -y,-x,-z
15 y,-x,z
16 -y,x,z
17 x,z,-y
18 -x,z,y
19 -x,-z,-y
20 x,-z,y
21 z,y,-x
22 z,-y,x
23 -z,y,x
24 -z,-y,-x
25 -x,-y,-z
26 x,y,-z
27 x,-y,z
28 -x,y,z
29 -z,-x,-y
30 -z,x,y
31 z,x,-y
32 z,-x,y
33 -y,-z,-x
34 y,-z,x
35 -y,z,x
36 y,z,-x
37 -y,-x,z
38 y,x,z
39 -y,x,-z
40 y,-x,-z
41 -x,-z,y
42 x,-z,-y
43 x,z,y
44 -x,z,-y
45 -z,-y,x
46 -z,y,-x
47 z,-y,-x
48 z,y,x

_cell_length_a                   6.0236(7)
_cell_length_b                   6.0236(7)
_cell_length_c                   6.0236(7)
_cell_angle_alpha                90
_cell_angle_beta                 90
_cell_angle_gamma                90
_cell_volume                     218.56(4)

loop_
_twin_individual_id
_twin_individual_mass_fraction_refined
_twin_individual_twin_matrix_11
_twin_individual_twin_matrix_12
_twin_individual_twin_matrix_13
_twin_individual_twin_matrix_21
_twin_individual_twin_matrix_22
_twin_individual_twin_matrix_23
_twin_individual_twin_matrix_31
_twin_individual_twin_matrix_32
_twin_individual_twin_matrix_33
? ? ? ? ? ? ? ? ? ? ?

_cell_formula_units_Z            1

_cell_measurement_reflns_used    341
_cell_measurement_theta_min      3.37
_cell_measurement_theta_max      25.4
_cell_measurement_temperature    296.52(10)


_exptl_crystal_density_diffrn    3.2945
_exptl_crystal_density_meas      ?
_exptl_crystal_density_method    ?
_exptl_crystal_F_000             181

_exptl_absorpt_coefficient_mu    23.302
_exptl_crystal_description       irregular
_exptl_crystal_size_max          0.125
_exptl_crystal_size_mid          0.066
_exptl_crystal_size_min          0.060
_exptl_crystal_size_rad          ?
_exptl_crystal_colour            red
_exptl_absorpt_correction_type   empirical
_exptl_absorpt_process_details   
;
CrysAlisPro 1.171.43.70a (Rigaku Oxford Diffraction, 2023)
Empirical absorption correction using spherical harmonics,
implemented in SCALE3 ABSPACK scaling algorithm.
;
_exptl_absorpt_correction_T_min  0.216
_exptl_absorpt_correction_T_max  0.385
loop_
_exptl_crystal_face_index_h
_exptl_crystal_face_index_k
_exptl_crystal_face_index_l
_exptl_crystal_face_perp_dist
? ? ? ?

#=======================================================================

# 7. EXPERIMENTAL DATA

_exptl_special_details           ?

_diffrn_ambient_temperature      296.52
_diffrn_ambient_environment      air
_diffrn_source                   'micro-focus sealed X-ray tube'
_diffrn_source_power             ?
_diffrn_source_voltage           ?
_diffrn_source_current           ?
_diffrn_source_type              'PhotonJet (Mo) X-ray Source'
_diffrn_radiation_type           'Mo K\a'
_diffrn_radiation_source         'X-ray tube'
_diffrn_radiation_wavelength     0.71073
_diffrn_radiation_monochromator  mirror
_diffrn_radiation_probe          X-ray
_diffrn_measurement_device       'four-circle diffractometer'
_diffrn_measurement_device_type  
'XtaLAB Synergy, Single source at offset/far, HyPix'
_diffrn_detector                 'Hybrid Pixel Array Detector'
_diffrn_detector_area_resol_mean 10.0000
_diffrn_detector_type            HyPix
_diffrn_measurement_method       '\w scans'
_diffrn_measurement_specimen_support ?
_diffrn_measurement_details      
;
List of Runs (angles in degrees, time in seconds):

  # Type    Start    End  Width  t~exp~   \w     \q     \k     \f   Frames
#--------------------------------------------------------------------------
  1  \w    -92.00 -13.00   0.50   20.00    --  -25.30 -48.00-108.00  158
  2  \w    -42.00 -17.00   0.50   20.00    --   24.67 -88.00 -64.00   50
;

_diffrn_reflns_number            980
_diffrn_reflns_theta_min         3.38
_diffrn_reflns_theta_max         37.4
_diffrn_reflns_theta_full        37.4
_diffrn_measured_fraction_theta_max 0.99
_diffrn_measured_fraction_theta_full 0.99
_diffrn_reflns_av_R_equivalents  0.0177
_diffrn_reflns_av_unetI/netI     0.0127
_diffrn_reflns_limit_h_min       -8
_diffrn_reflns_limit_h_max       10
_diffrn_reflns_limit_k_min       -8
_diffrn_reflns_limit_k_max       10
_diffrn_reflns_limit_l_min       -5
_diffrn_reflns_limit_l_max       8
_diffrn_reflns_reduction_process ?
_diffrn_reflns_av_sigmaI/netI    0.0265

_diffrn_standards_number         ?
_diffrn_standards_interval_count ?
_diffrn_standards_interval_time  ?
_diffrn_standards_decay_%        ?
_diffrn_orient_matrix_type       
'CrysAlisPro convention (1999,Acta A55,543-557)'
_diffrn_orient_matrix_UB_11      -0.0849731000
_diffrn_orient_matrix_UB_12      0.0642829000
_diffrn_orient_matrix_UB_13      -0.0501338000
_diffrn_orient_matrix_UB_21      0.0815466000
_diffrn_orient_matrix_UB_22      0.0660126000
_diffrn_orient_matrix_UB_23      -0.0535091000
_diffrn_orient_matrix_UB_31      -0.0011414000
_diffrn_orient_matrix_UB_32      -0.0733292000
_diffrn_orient_matrix_UB_33      -0.0921026000
loop_
_diffrn_standard_refln_index_h
_diffrn_standard_refln_index_k
_diffrn_standard_refln_index_l
? ? ?

#=======================================================================

# 8. REFINEMENT DATA

_refine_special_details          
; ?
;

_reflns_number_total             153
_reflns_number_gt                105
_reflns_threshold_expression     I>2\s(I)
_reflns_odcompleteness_completeness 100.00
_reflns_odcompleteness_theta     36.23
_reflns_odcompleteness_iscentric 1

_refine_ls_structure_factor_coef Fsqd
_refine_ls_R_factor_gt           0.0353
_refine_ls_wR_factor_gt          0.0950
_refine_ls_R_factor_all          0.0560
_refine_ls_wR_factor_ref         0.1000
_refine_ls_goodness_of_fit_ref   1.47
_refine_ls_goodness_of_fit_gt    1.71
_refine_ls_restrained_S_gt       ?
_refine_ls_restrained_S_all      ?
_refine_ls_number_reflns         153
_refine_ls_number_parameters     7
_refine_ls_number_restraints     1
_refine_ls_number_constraints    2
_refine_ls_weighting_scheme      sigma
_refine_ls_weighting_details     w=1/(\s^2^(I)+0.0016I^2^)
_refine_ls_hydrogen_treatment    constr
_refine_ls_shift/su_max          0.0494
_refine_ls_shift/su_mean         0.0074
_refine_diff_density_max         1.74
_refine_diff_density_min         -0.51
_refine_ls_extinction_method     none
_refine_ls_extinction_coef       ?
_refine_ls_extinction_expression ?
_refine_ls_abs_structure_details ?
_refine_ls_abs_structure_Flack   ?
_refine_ls_abs_structure_Rogers  ?

loop_
_atom_type_symbol
_atom_type_scat_dispersion_real
_atom_type_scat_dispersion_imag
_atom_type_scat_source
C 0.0033 0.0016 'International Tables Vol C tables 4.2.6.8 and 6.1.1.1'
H 0.0000 0.0000 'International Tables Vol C tables 4.2.6.8 and 6.1.1.1'
Br -0.2901 2.4595 'International Tables Vol C tables 4.2.6.8 and 6.1.1.1'
N 0.0061 0.0033 'International Tables Vol C tables 4.2.6.8 and 6.1.1.1'
Pb -3.3944 10.1111 'International Tables Vol C tables 4.2.6.8 and 6.1.1.1'
Sn -0.6537 1.4246 'International Tables Vol C tables 4.2.6.8 and 6.1.1.1'

_computing_data_collection       
'CrysAlisPro system (CCD 43.124a 64-bit (release 23-05-2024))'
_computing_cell_refinement       'CrysAlisPro 1.171.43.70a (Rigaku OD, 2023)'
_computing_data_reduction        'CrysAlisPro 1.171.43.70a (Rigaku OD, 2023)'
_computing_structure_solution    ?
_computing_structure_refinement  ?
_computing_molecular_graphics    ?
_computing_publication_material  ?

loop_
_restr_distance_atom_site_label_1
_restr_distance_site_symmetry_1
_restr_distance_atom_site_label_2
_restr_distance_site_symmetry_2
_restr_distance_target
_restr_distance_target_weight_param
N . C . 1.45 0.001

loop_
_restr_angle_atom_site_label_1
_restr_angle_site_symmetry_1
_restr_angle_atom_site_label_2
_restr_angle_site_symmetry_2
_restr_angle_atom_site_label_3
_restr_angle_site_symmetry_3
_restr_angle_target
_restr_angle_target_weight_param
? ? ? ? ? ? ? ?

loop_
_restr_torsion_atom_site_label_1
_restr_torsion_site_symmetry_1
_restr_torsion_atom_site_label_2
_restr_torsion_site_symmetry_2
_restr_torsion_atom_site_label_3
_restr_torsion_site_symmetry_3
_restr_torsion_atom_site_label_4
_restr_torsion_site_symmetry_4
_restr_torsion_angle_target
_restr_torsion_weight_param
? ? ? ? ? ? ? ? ? ?

loop_
_restr_equal_distance_atom_site_label_1
_restr_equal_distance_site_symmetry_1
_restr_equal_distance_atom_site_label_2
_restr_equal_distance_site_symmetry_2
_restr_equal_distance_class_class_id
_restr_equal_distance_class_target_weight_param
? ? ? ? ? ?

loop_
_restr_equal_angle_atom_site_label_1
_restr_equal_angle_site_symmetry_1
_restr_equal_angle_atom_site_label_2
_restr_equal_angle_site_symmetry_2
_restr_equal_angle_atom_site_label_3
_restr_equal_angle_site_symmetry_3
_restr_equal_angle_class_class_id
_restr_equal_angle_class_target_weight_param
? ? ? ? ? ? ? ?

loop_
_restr_equal_torsion_atom_site_label_1
_restr_equal_torsion_site_symmetry_1
_restr_equal_torsion_atom_site_label_2
_restr_equal_torsion_site_symmetry_2
_restr_equal_torsion_atom_site_label_3
_restr_equal_torsion_site_symmetry_3
_restr_equal_torsion_atom_site_label_4
_restr_equal_torsion_site_symmetry_4
_restr_equal_torsion_class_class_id
_restr_equal_torsion_class_target_weight_param
? ? ? ? ? ? ? ? ? ?


#=======================================================================

# 9. ATOMIC COORDINATES AND DISPLACEMENT PARAMETERS

loop_
_atom_site_label
_atom_site_type_symbol
_atom_site_fract_x
_atom_site_fract_y
_atom_site_fract_z
_atom_site_adp_type
_atom_site_U_iso_or_equiv
_atom_site_site_symmetry_multiplicity
_atom_site_occupancy
_atom_site_calc_flag
_atom_site_refinement_flags
_atom_site_disorder_assembly
_atom_site_disorder_group
Pb Pb 0.5 0.5 0.5 Uani 0.0606(3) 1 0.4292 d . . .
Sn Sn 0.5 0.5 0.5 Uani 0.0606(3) 1 0.4742 d . . .
Br Br 0 0.5 0.5 Uani 0.1251(7) 3 1 d . . .
C C 0 0 0 Uiso 0.26(5) 1 0.84 d . . .
N N 0.2407(2) 0 0 Uiso 0.23(6) 6 0.296 d . . .

loop_
_atom_site_aniso_label
_atom_site_aniso_type_symbol
_atom_site_aniso_U_11
_atom_site_aniso_U_22
_atom_site_aniso_U_33
_atom_site_aniso_U_12
_atom_site_aniso_U_13
_atom_site_aniso_U_23
Pb Pb 0.0606(5) 0.0606(5) 0.0606(5) 0 0 0
Sn Sn 0.0606(5) 0.0606(5) 0.0606(5) 0 0 0
Br Br 0.0826(12) 0.1464(13) 0.1464(13) 0 0 0

loop_
_jana_atom_site_ADP_C_label
_jana_atom_site_ADP_C_type_symbol
_jana_atom_site_ADP_C_111
_jana_atom_site_ADP_C_112
_jana_atom_site_ADP_C_113
_jana_atom_site_ADP_C_122
_jana_atom_site_ADP_C_123
_jana_atom_site_ADP_C_133
_jana_atom_site_ADP_C_222
_jana_atom_site_ADP_C_223
_jana_atom_site_ADP_C_233
_jana_atom_site_ADP_C_333
? ? ? ? ? ? ? ? ? ? ? ?

loop_
_jana_atom_site_ADP_D_label
_jana_atom_site_ADP_D_type_symbol
_jana_atom_site_ADP_D_1111
_jana_atom_site_ADP_D_1112
_jana_atom_site_ADP_D_1113
_jana_atom_site_ADP_D_1122
_jana_atom_site_ADP_D_1123
_jana_atom_site_ADP_D_1133
_jana_atom_site_ADP_D_1222
_jana_atom_site_ADP_D_1223
_jana_atom_site_ADP_D_1233
_jana_atom_site_ADP_D_1333
_jana_atom_site_ADP_D_2222
_jana_atom_site_ADP_D_2223
_jana_atom_site_ADP_D_2233
_jana_atom_site_ADP_D_2333
_jana_atom_site_ADP_D_3333
? ? ? ? ? ? ? ? ? ? ? ? ? ? ? ? ?

loop_
_jana_atom_site_ADP_E_label
_jana_atom_site_ADP_E_type_symbol
_jana_atom_site_ADP_E_11111
_jana_atom_site_ADP_E_11112
_jana_atom_site_ADP_E_11113
_jana_atom_site_ADP_E_11122
_jana_atom_site_ADP_E_11123
_jana_atom_site_ADP_E_11133
_jana_atom_site_ADP_E_11222
_jana_atom_site_ADP_E_11223
_jana_atom_site_ADP_E_11233
_jana_atom_site_ADP_E_11333
_jana_atom_site_ADP_E_12222
_jana_atom_site_ADP_E_12223
_jana_atom_site_ADP_E_12233
_jana_atom_site_ADP_E_12333
_jana_atom_site_ADP_E_13333
_jana_atom_site_ADP_E_22222
_jana_atom_site_ADP_E_22223
_jana_atom_site_ADP_E_22233
_jana_atom_site_ADP_E_22333
_jana_atom_site_ADP_E_23333
_jana_atom_site_ADP_E_33333
? ? ? ? ? ? ? ? ? ? ? ? ? ? ? ? ? ? ? ? ? ? ?

loop_
_jana_atom_site_ADP_F_label
_jana_atom_site_ADP_F_type_symbol
_jana_atom_site_ADP_F_111111
_jana_atom_site_ADP_F_111112
_jana_atom_site_ADP_F_111113
_jana_atom_site_ADP_F_111122
_jana_atom_site_ADP_F_111123
_jana_atom_site_ADP_F_111133
_jana_atom_site_ADP_F_111222
_jana_atom_site_ADP_F_111223
_jana_atom_site_ADP_F_111233
_jana_atom_site_ADP_F_111333
_jana_atom_site_ADP_F_112222
_jana_atom_site_ADP_F_112223
_jana_atom_site_ADP_F_112233
_jana_atom_site_ADP_F_112333
_jana_atom_site_ADP_F_113333
_jana_atom_site_ADP_F_122222
_jana_atom_site_ADP_F_122223
_jana_atom_site_ADP_F_122233
_jana_atom_site_ADP_F_122333
_jana_atom_site_ADP_F_123333
_jana_atom_site_ADP_F_133333
_jana_atom_site_ADP_F_222222
_jana_atom_site_ADP_F_222223
_jana_atom_site_ADP_F_222233
_jana_atom_site_ADP_F_222333
_jana_atom_site_ADP_F_223333
_jana_atom_site_ADP_F_233333
_jana_atom_site_ADP_F_333333
? ? ? ? ? ? ? ? ? ? ? ? ? ? ? ? ? ? ? ? ? ? ? ? ? ? ? ? ? ?


#=======================================================================

# 10. MOLECULAR GEOMETRY


loop_
_geom_bond_atom_site_label_1
_geom_bond_atom_site_label_2
_geom_bond_site_symmetry_1
_geom_bond_site_symmetry_2
_geom_bond_distance
_geom_bond_publ_flag
Pb Sn . . 0 ?
Pb Br . . 3.0118(7) ?
Pb Br . 1_655 3.0118(7) ?
Pb Br . 5_555 3.0118(7) ?
Pb Br . 5_565 3.0118(7) ?
Pb Br . 9_555 3.0118(7) ?
Pb Br . 9_556 3.0118(7) ?
Sn Br . . 3.0118(7) ?
Sn Br . 1_655 3.0118(7) ?
Sn Br . 5_555 3.0118(7) ?
Sn Br . 5_565 3.0118(7) ?
Sn Br . 9_555 3.0118(7) ?
Sn Br . 9_556 3.0118(7) ?
Br N . 5_555 3.3928(9) ?
Br N . 5_556 3.3928(9) ?
Br N . 6_565 3.3928(9) ?
Br N . 6_566 3.3928(9) ?
Br N . 9_555 3.3928(9) ?
Br N . 9_565 3.3928(9) ?
Br N . 10_556 3.3928(9) ?
Br N . 10_566 3.3928(9) ?
C N . . 1.4498(15) ?
C N . 2_555 1.4498(15) ?
C N . 5_555 1.4498(15) ?
C N . 6_555 1.4498(15) ?
C N . 9_555 1.4498(15) ?
C N . 10_555 1.4498(15) ?
N N . 2_555 2.900(2) ?
N N . 2_655 3.124(2) ?
N N . 5_555 2.0503(15) ?
N N . 6_555 2.0503(15) ?
N N . 9_555 2.0503(15) ?
N N . 10_555 2.0503(15) ?

loop_
_geom_angle_atom_site_label_1
_geom_angle_atom_site_label_2
_geom_angle_atom_site_label_3
_geom_angle_site_symmetry_1
_geom_angle_site_symmetry_2
_geom_angle_site_symmetry_3
_geom_angle
_geom_angle_publ_flag
Sn Pb Br . . . 0 ?
Sn Pb Br . . 1_655 0 ?
Sn Pb Br . . 5_555 0 ?
Sn Pb Br . . 5_565 0 ?
Sn Pb Br . . 9_555 0 ?
Sn Pb Br . . 9_556 0 ?
Br Pb Br . . 1_655 180 ?
Br Pb Br . . 5_555 90 ?
Br Pb Br . . 5_565 90 ?
Br Pb Br . . 9_555 90 ?
Br Pb Br . . 9_556 90 ?
Br Pb Br 1_655 . 5_555 90 ?
Br Pb Br 1_655 . 5_565 90 ?
Br Pb Br 1_655 . 9_555 90 ?
Br Pb Br 1_655 . 9_556 90 ?
Br Pb Br 5_555 . 5_565 180 ?
Br Pb Br 5_555 . 9_555 90 ?
Br Pb Br 5_555 . 9_556 90 ?
Br Pb Br 5_565 . 9_555 90 ?
Br Pb Br 5_565 . 9_556 90 ?
Br Pb Br 9_555 . 9_556 180 ?
Pb Sn Br . . . 0 ?
Pb Sn Br . . 1_655 0 ?
Pb Sn Br . . 5_555 0 ?
Pb Sn Br . . 5_565 0 ?
Pb Sn Br . . 9_555 0 ?
Pb Sn Br . . 9_556 0 ?
Br Sn Br . . 1_655 180 ?
Br Sn Br . . 5_555 90 ?
Br Sn Br . . 5_565 90 ?
Br Sn Br . . 9_555 90 ?
Br Sn Br . . 9_556 90 ?
Br Sn Br 1_655 . 5_555 90 ?
Br Sn Br 1_655 . 5_565 90 ?
Br Sn Br 1_655 . 9_555 90 ?
Br Sn Br 1_655 . 9_556 90 ?
Br Sn Br 5_555 . 5_565 180 ?
Br Sn Br 5_555 . 9_555 90 ?
Br Sn Br 5_555 . 9_556 90 ?
Br Sn Br 5_565 . 9_555 90 ?
Br Sn Br 5_565 . 9_556 90 ?
Br Sn Br 9_555 . 9_556 180 ?
Pb Br Pb 1_455 . . 180 ?
Pb Br Sn 1_455 . 1_455 0 ?
Pb Br Sn 1_455 . . 180 ?
Pb Br N 1_455 . 5_555 90 ?
Pb Br N 1_455 . 5_556 90 ?
Pb Br N 1_455 . 6_565 90 ?
Pb Br N 1_455 . 6_566 90 ?
Pb Br N 1_455 . 9_555 90 ?
Pb Br N 1_455 . 9_565 90 ?
Pb Br N 1_455 . 10_556 90 ?
Pb Br N 1_455 . 10_566 90 ?
Pb Br Sn . . 1_455 180 ?
Pb Br Sn . . . 0 ?
Pb Br N . . 5_555 90 ?
Pb Br N . . 5_556 90 ?
Pb Br N . . 6_565 90 ?
Pb Br N . . 6_566 90 ?
Pb Br N . . 9_555 90 ?
Pb Br N . . 9_565 90 ?
Pb Br N . . 10_556 90 ?
Pb Br N . . 10_566 90 ?
Sn Br Sn 1_455 . . 180 ?
Sn Br N 1_455 . 5_555 90 ?
Sn Br N 1_455 . 5_556 90 ?
Sn Br N 1_455 . 6_565 90 ?
Sn Br N 1_455 . 6_566 90 ?
Sn Br N 1_455 . 9_555 90 ?
Sn Br N 1_455 . 9_565 90 ?
Sn Br N 1_455 . 10_556 90 ?
Sn Br N 1_455 . 10_566 90 ?
Sn Br N . . 5_555 90 ?
Sn Br N . . 5_556 90 ?
Sn Br N . . 6_565 90 ?
Sn Br N . . 6_566 90 ?
Sn Br N . . 9_555 90 ?
Sn Br N . . 9_565 90 ?
Sn Br N . . 10_556 90 ?
Sn Br N . . 10_566 90 ?
N Br N 5_555 . 5_556 125.17(3) ?
N Br N 5_555 . 6_565 54.83(3) ?
N Br N 5_555 . 6_566 180 ?
N Br N 5_555 . 9_555 35.17(3) ?
N Br N 5_555 . 9_565 90.00(3) ?
N Br N 5_555 . 10_556 90.00(3) ?
N Br N 5_555 . 10_566 144.83(3) ?
N Br N 5_556 . 6_565 180 ?
N Br N 5_556 . 6_566 54.83(3) ?
N Br N 5_556 . 9_555 90.00(3) ?
N Br N 5_556 . 9_565 144.83(3) ?
N Br N 5_556 . 10_556 35.17(3) ?
N Br N 5_556 . 10_566 90.00(3) ?
N Br N 6_565 . 6_566 125.17(3) ?
N Br N 6_565 . 9_555 90.00(3) ?
N Br N 6_565 . 9_565 35.17(3) ?
N Br N 6_565 . 10_556 144.83(3) ?
N Br N 6_565 . 10_566 90.00(3) ?
N Br N 6_566 . 9_555 144.83(3) ?
N Br N 6_566 . 9_565 90.00(3) ?
N Br N 6_566 . 10_556 90.00(3) ?
N Br N 6_566 . 10_566 35.17(3) ?
N Br N 9_555 . 9_565 125.17(3) ?
N Br N 9_555 . 10_556 54.83(3) ?
N Br N 9_555 . 10_566 180 ?
N Br N 9_565 . 10_556 180 ?
N Br N 9_565 . 10_566 54.83(3) ?
N Br N 10_556 . 10_566 125.17(3) ?
N C N . . 2_555 180 ?
N C N . . 5_555 90 ?
N C N . . 6_555 90 ?
N C N . . 9_555 90 ?
N C N . . 10_555 90 ?
N C N 2_555 . 5_555 90 ?
N C N 2_555 . 6_555 90 ?
N C N 2_555 . 9_555 90 ?
N C N 2_555 . 10_555 90 ?
N C N 5_555 . 6_555 180 ?
N C N 5_555 . 9_555 90 ?
N C N 5_555 . 10_555 90 ?
N C N 6_555 . 9_555 90 ?
N C N 6_555 . 10_555 90 ?
N C N 9_555 . 10_555 180 ?
Br N Br 5_554 . 5_555 125.17(4) ?
Br N Br 5_554 . 9_545 77.762(19) ?
Br N Br 5_554 . 9_555 77.762(19) ?
Br N C 5_554 . . 117.41(2) ?
Br N N 5_554 . 2_555 117.41(2) ?
Br N N 5_554 . 2_655 62.59(2) ?
Br N N 5_554 . 5_555 108.999(12) ?
Br N N 5_554 . 6_555 108.999(12) ?
Br N N 5_554 . 9_555 162.41(6) ?
Br N N 5_554 . 10_555 72.41(3) ?
Br N Br 5_555 . 9_545 77.762(19) ?
Br N Br 5_555 . 9_555 77.762(19) ?
Br N C 5_555 . . 117.41(2) ?
Br N N 5_555 . 2_555 117.41(2) ?
Br N N 5_555 . 2_655 62.59(2) ?
Br N N 5_555 . 5_555 108.999(12) ?
Br N N 5_555 . 6_555 108.999(12) ?
Br N N 5_555 . 9_555 72.41(3) ?
Br N N 5_555 . 10_555 162.41(6) ?
Br N Br 9_545 . 9_555 125.17(4) ?
Br N C 9_545 . . 117.41(2) ?
Br N N 9_545 . 2_555 117.41(2) ?
Br N N 9_545 . 2_655 62.59(2) ?
Br N N 9_545 . 5_555 162.41(6) ?
Br N N 9_545 . 6_555 72.41(3) ?
Br N N 9_545 . 9_555 108.999(12) ?
Br N N 9_545 . 10_555 108.999(12) ?
Br N C 9_555 . . 117.41(2) ?
Br N N 9_555 . 2_555 117.41(2) ?
Br N N 9_555 . 2_655 62.59(2) ?
Br N N 9_555 . 5_555 72.41(3) ?
Br N N 9_555 . 6_555 162.41(6) ?
Br N N 9_555 . 9_555 108.999(12) ?
Br N N 9_555 . 10_555 108.999(12) ?
C N N . . 2_555 0 ?
C N N . . 2_655 180 ?
C N N . . 5_555 45.00(4) ?
C N N . . 6_555 45.00(4) ?
C N N . . 9_555 45.00(4) ?
C N N . . 10_555 45.00(4) ?
N N N 2_555 . 2_655 180 ?
N N N 2_555 . 5_555 45.00(4) ?
N N N 2_555 . 6_555 45.00(4) ?
N N N 2_555 . 9_555 45.00(4) ?
N N N 2_555 . 10_555 45.00(4) ?
N N N 2_655 . 5_555 135.00(4) ?
N N N 2_655 . 6_555 135.00(4) ?
N N N 2_655 . 9_555 135.00(4) ?
N N N 2_655 . 10_555 135.00(4) ?
N N N 5_555 . 6_555 90.00(7) ?
N N N 5_555 . 9_555 60.00(4) ?
N N N 5_555 . 10_555 60.00(4) ?
N N N 6_555 . 9_555 60.00(4) ?
N N N 6_555 . 10_555 60.00(4) ?
N N N 9_555 . 10_555 90.00(7) ?

loop_
_geom_torsion_atom_site_label_1
_geom_torsion_atom_site_label_2
_geom_torsion_atom_site_label_3
_geom_torsion_atom_site_label_4
_geom_torsion_site_symmetry_1
_geom_torsion_site_symmetry_2
_geom_torsion_site_symmetry_3
_geom_torsion_site_symmetry_4
_geom_torsion
_geom_torsion_publ_flag
? ? ? ? ? ? ? ? ? ?

loop_
_geom_hbond_atom_site_label_D
_geom_hbond_atom_site_label_H
_geom_hbond_atom_site_label_A
_geom_hbond_site_symmetry_D
_geom_hbond_site_symmetry_H
_geom_hbond_site_symmetry_A
_geom_hbond_distance_DH
_geom_hbond_distance_HA
_geom_hbond_distance_DA
_geom_hbond_angle_DHA
_geom_hbond_publ_flag
? ? ? ? ? ? ? ? ? ? ?

loop_
_twin_refln_datum_id
_twin_refln_individual_id
_twin_refln_index_h
_twin_refln_index_k
_twin_refln_index_l
_twin_refln_F_squared_calc
_twin_refln_F_squared_meas
_twin_refln_F_squared_sigma
_twin_refln_include_status
? ? ? ? ? ? ? ? ?

_oxdiff_exptl_absorpt_empirical_full_min 0.778
_oxdiff_exptl_absorpt_empirical_full_max 1.267
_oxdiff_exptl_absorpt_empirical_details 
;
Empirical correction (ABSPACK) includes:
- Absorption correction using spherical harmonics
- Frame scaling
;
_space_group_IT_number           221
_space_group_crystal_system      cubic
_space_group_name_H-M_alt        'P 4/m -3 2/m'
